# Supplementary material for: 4-Nitroaniline–2,4,6-trimethoxybenz­aldehyde (1/1)
Source: Acta Crystallogr Sect E Struct Rep Online. 2010 Jun 23;66(Pt 7):o1765. doi: 10.1107/S1600536810023664 (PMC3006728; doi:10.1107/S1600536810023664)
Supplement: Supplementary file 1 [file e-66-o1765-sup1.cif]

##############################################################################
###                                                                        ###
###        Electronic paper (Acta Crystallographica Section E)             ###
###                                                                        ###
##############################################################################
#                                                                            #
# This CIF contains the data in a paper accepted for publication in Acta     #
# Crystallographica Section E. It conforms to the requirements of Notes      #
# for Authors for Section E, and has been peer reviewed under the auspices   #
# of the IUCr Commission on Journals.                                        #
#                                                                            #
# Full details of the Crystallographic Information File format               #
# are given in the paper "The Crystallographic Information File (CIF):       #
# a New Standard Archive File for Crystallography" by S. R. Hall, F. H.      #
# Allen and I. D. Brown [Acta Cryst. (1991), A47, 655-685].                  #
#                                                                            #
# The current version of the core CIF dictionary is obtainable from          #
# ftp://ftp.iucr.org/pub/cif_core.dic. The current version number is 2.4.    #
#                                                                            #
# Software is freely available for graphical display of the structure(s) in  #
# this CIF.  For information consult the CIF home page http://www.iucr.org/  #
# cif/home.html                                                              #
#                                                                            #
# This file may be used for bona fide research purposes within the           #
# scientific community so long as proper attribution is given to the journal # 
# article from which it was obtained.                                        #
#                                                                            #
##############################################################################
                                             
data_global
_audit_creation_method     SHELXL-97
_journal_date_recd_electronic     2010-06-15
_journal_date_accepted     2010-06-18
_journal_name_full     'Acta Crystallographica, Section E'
_journal_year     2010
_journal_volume     66
_journal_issue      7
_journal_page_first     o1765
_journal_page_last     o1765
_journal_paper_category     QO
_journal_coeditor_code     SI2271
_publ_contact_author
;
     Dr. Seik Weng Ng
     Department of Chemistry
     University of Malaya
     50603 Kuala Lumpur
     Malaysia
;
_publ_contact_author_email     seikweng@um.edu.my
_publ_contact_author_fax     '03 7967 4193'
_publ_contact_author_phone     '03 7967 6778'
_publ_section_title
;
4-Nitroaniline--2,4,6-trimethoxybenzaldehyde (1/1)
;
loop_
    _publ_author_name
    _publ_author_address
    'Asiri, Abdullah M.'
;
Chemistry Department
Faculty of Science
King Abdul Aziz University
PO Box 80203
Jeddah 21589
Saudi Arabia
;
    'Khan,  Salman A.'
;
Chemistry Department
Faculty of Science
King Abdul Aziz University
PO Box 80203
Jeddah 21589
Saudi Arabia
;
    'Tan, Kong Wai'
;
Department of Chemistry
University of Malaya
50603 Kuala Lumpur
Malaysia
;
    'Ng, Seik Weng'
;
Department of Chemistry
University of Malaya
50603 Kuala Lumpur
Malaysia
;
_publ_section_synopsis     .
data_I
_audit_creation_method     SHELXL-97
_chemical_name_systematic
;
4-Nitroaniline--2,4,6-trimethoxybenzaldehyde (1/1)
;
_chemical_name_common     ?
_chemical_formula_moiety     'C6 H6 N2 O2, C10 H12 O4'
_chemical_formula_sum     'C16 H18 N2 O6'
_chemical_formula_iupac     'C6 H6 N2 O2, C10 H12 O4'
_chemical_formula_weight     334.32
_chemical_melting_point     ?
_symmetry_cell_setting     monoclinic
_symmetry_space_group_name_H-M     'P 21/c'
_symmetry_space_group_name_Hall     '-P 2ybc'
loop_
    _symmetry_equiv_pos_as_xyz
    'x, y, z'
    '-x, y+1/2, -z+1/2'
    '-x, -y, -z'
    'x, -y-1/2, z-1/2'
_cell_length_a     7.4409(11)
_cell_length_b     30.022(5)
_cell_length_c     6.9400(11)
_cell_angle_alpha     90.00
_cell_angle_beta     93.237(3)
_cell_angle_gamma     90.00
_cell_volume     1547.9(4)
_cell_formula_units_Z     4
_cell_measurement_reflns_used     1019
_cell_measurement_theta_min     2.7
_cell_measurement_theta_max     24.4
_cell_measurement_temperature     100(2)
_exptl_crystal_description     Prism
_exptl_crystal_colour     Yellow
_exptl_crystal_size_max     0.15
_exptl_crystal_size_mid     0.10
_exptl_crystal_size_min     0.05
_exptl_crystal_density_diffrn     1.435
_exptl_crystal_density_meas     ?
_exptl_crystal_density_method     'not measured'
_exptl_crystal_F_000     704
_exptl_absorpt_coefficient_mu     0.111
_exptl_absorpt_correction_type     none
_diffrn_ambient_temperature     100(2)
_diffrn_radiation_type     MoK\a
_diffrn_radiation_wavelength     0.71073
_diffrn_radiation_source     'fine-focus sealed tube'
_diffrn_radiation_monochromator     graphite
_diffrn_measurement_device_type     'Bruker SMART APEX diffractometer'
_diffrn_measurement_method     '\w scans'
_diffrn_detector_area_resol_mean     ?
_diffrn_reflns_number     8127
_diffrn_reflns_av_R_equivalents     0.0591
_diffrn_reflns_av_sigmaI/netI     0.0687
_diffrn_reflns_theta_min     1.36
_diffrn_reflns_theta_max     24.99
_diffrn_reflns_theta_full     24.99
_diffrn_measured_fraction_theta_max     0.998
_diffrn_measured_fraction_theta_full     0.998
_diffrn_reflns_limit_h_min     -8
_diffrn_reflns_limit_h_max     8
_diffrn_reflns_limit_k_min     -32
_diffrn_reflns_limit_k_max     35
_diffrn_reflns_limit_l_min     -8
_diffrn_reflns_limit_l_max     8
_diffrn_standards_number     0
_diffrn_standards_interval_count     0
_diffrn_standards_interval_time     0
_diffrn_standards_decay_%     0
_reflns_number_total     2722
_reflns_number_gt     1834
_reflns_threshold_expression     I>2\s(I)
_refine_ls_structure_factor_coef     Fsqd
_refine_ls_matrix_type     full
_refine_ls_R_factor_all     0.0842
_refine_ls_R_factor_gt     0.0485
_refine_ls_wR_factor_gt     0.1038
_refine_ls_wR_factor_ref     0.1236
_refine_ls_goodness_of_fit_ref     1.013
_refine_ls_restrained_S_all     1.013
_refine_ls_number_reflns     2722
_refine_ls_number_parameters     221
_refine_ls_number_restraints     0
_refine_ls_hydrogen_treatment     constr
_refine_ls_weighting_scheme     calc
_refine_ls_weighting_details
         'calc w=1/[\s^2^(Fo^2^)+(0.0537P)^2^+0.1410P] where P=(Fo^2^+2Fc^2^)/3'
_atom_sites_solution_hydrogens     geom
_atom_sites_solution_primary     direct
_atom_sites_solution_secondary     difmap
_refine_ls_shift/su_max     0.001
_refine_ls_shift/su_mean     0.001
_refine_diff_density_max     0.223
_refine_diff_density_min     -0.411
_refine_ls_extinction_method     none
_refine_ls_extinction_coef     ?
loop_
    _atom_type_symbol
    _atom_type_description
    _atom_type_scat_dispersion_real
    _atom_type_scat_dispersion_imag
    _atom_type_scat_source
    'C' 'C' 0.0033 0.0016
                         'International Tables Vol C Tables 4.2.6.8 and 6.1.1.4'
    'H' 'H' 0.0000 0.0000
                         'International Tables Vol C Tables 4.2.6.8 and 6.1.1.4'
    'N' 'N' 0.0061 0.0033
                         'International Tables Vol C Tables 4.2.6.8 and 6.1.1.4'
    'O' 'O' 0.0106 0.0060
                         'International Tables Vol C Tables 4.2.6.8 and 6.1.1.4'
_computing_data_collection     'APEX2 (Bruker, 2009)'
_computing_cell_refinement     'SAINT (Bruker, 2009)'
_computing_data_reduction     'SAINT (Bruker, 2009)'
_computing_structure_solution     'SHELXS97 (Sheldrick, 2008)'
_computing_structure_refinement     'SHELXL97 (Sheldrick, 2008)'
_computing_molecular_graphics     'X-Seed (Barbour, 2001)'
_computing_publication_material     '<i>publCIF</i> (Westrip, 2010)'
loop_
    _atom_site_type_symbol
    _atom_site_label
    _atom_site_fract_x
    _atom_site_fract_y
    _atom_site_fract_z
    _atom_site_U_iso_or_equiv
    _atom_site_adp_type
    _atom_site_calc_flag
    _atom_site_refinement_flags
    _atom_site_occupancy
    _atom_site_disorder_assembly
    _atom_site_disorder_group
    O O1 0.7019(2) 0.57392(6) 0.7861(3) 0.0238(5) Uani d . 1 . .
    O O2 0.7670(2) 0.61120(6) 0.4418(2) 0.0182(4) Uani d . 1 . .
    O O3 1.3371(2) 0.57367(6) 0.1850(2) 0.0203(4) Uani d . 1 . .
    O O4 1.1646(2) 0.51253(6) 0.7725(2) 0.0176(4) Uani d . 1 . .
    O O5 0.0363(2) 0.80574(6) 0.5273(3) 0.0266(5) Uani d . 1 . .
    O O6 -0.0908(2) 0.74324(7) 0.4450(3) 0.0291(5) Uani d . 1 . .
    N N1 0.6593(3) 0.67379(7) 0.7727(3) 0.0233(5) Uani d . 1 . .
    H H11 0.7505 0.6884 0.8209 0.028 Uiso calc R 1 . .
    H H12 0.6631 0.6452 0.7670 0.028 Uiso calc R 1 . .
    N N2 0.0398(3) 0.76456(7) 0.5159(3) 0.0193(5) Uani d . 1 . .
    C C1 0.8433(3) 0.55435(8) 0.7589(4) 0.0177(6) Uani d . 1 . .
    H H1 0.8764 0.5314 0.8482 0.021 Uiso calc R 1 . .
    C C2 0.9658(3) 0.56212(8) 0.6066(3) 0.0152(6) Uani d . 1 . .
    C C3 0.9285(3) 0.59010(8) 0.4462(4) 0.0154(6) Uani d . 1 . .
    C C4 1.0482(3) 0.59515(8) 0.3011(4) 0.0155(6) Uani d . 1 . .
    H H4 1.0203 0.6140 0.1936 0.019 Uiso calc R 1 . .
    C C5 1.2098(3) 0.57189(8) 0.3175(4) 0.0157(6) Uani d . 1 . .
    C C6 1.2542(3) 0.54410(8) 0.4744(4) 0.0170(6) Uani d . 1 . .
    H H6 1.3662 0.5289 0.4834 0.020 Uiso calc R 1 . .
    C C7 1.1335(3) 0.53914(8) 0.6155(3) 0.0144(6) Uani d . 1 . .
    C C8 0.7184(3) 0.63908(9) 0.2781(4) 0.0216(6) Uani d . 1 . .
    H H8A 0.5983 0.6516 0.2923 0.032 Uiso calc R 1 . .
    H H8B 0.7179 0.6213 0.1597 0.032 Uiso calc R 1 . .
    H H8C 0.8061 0.6633 0.2709 0.032 Uiso calc R 1 . .
    C C9 1.3034(3) 0.60080(8) 0.0177(4) 0.0198(6) Uani d . 1 . .
    H H9A 1.4039 0.5980 -0.0669 0.030 Uiso calc R 1 . .
    H H9B 1.2913 0.6320 0.0570 0.030 Uiso calc R 1 . .
    H H9C 1.1920 0.5910 -0.0516 0.030 Uiso calc R 1 . .
    C C10 1.3340(3) 0.48903(9) 0.7879(4) 0.0193(6) Uani d . 1 . .
    H H10A 1.3403 0.4709 0.9054 0.029 Uiso calc R 1 . .
    H H10B 1.4332 0.5106 0.7934 0.029 Uiso calc R 1 . .
    H H10C 1.3436 0.4697 0.6751 0.029 Uiso calc R 1 . .
    C C11 0.5099(3) 0.69579(9) 0.7057(3) 0.0168(6) Uani d . 1 . .
    C C12 0.3577(3) 0.67245(9) 0.6292(4) 0.0189(6) Uani d . 1 . .
    H H12A 0.3622 0.6409 0.6183 0.023 Uiso calc R 1 . .
    C C13 0.2034(3) 0.69466(9) 0.5705(4) 0.0186(6) Uani d . 1 . .
    H H13 0.1006 0.6786 0.5216 0.022 Uiso calc R 1 . .
    C C14 0.1986(3) 0.74094(8) 0.5832(4) 0.0165(6) Uani d . 1 . .
    C C15 0.3483(3) 0.76498(8) 0.6542(3) 0.0162(6) Uani d . 1 . .
    H H15 0.3440 0.7966 0.6610 0.019 Uiso calc R 1 . .
    C C16 0.5015(3) 0.74254(9) 0.7139(4) 0.0176(6) Uani d . 1 . .
    H H16 0.6040 0.7588 0.7617 0.021 Uiso calc R 1 . .
loop_
    _atom_site_aniso_label
    _atom_site_aniso_U_11
    _atom_site_aniso_U_22
    _atom_site_aniso_U_33
    _atom_site_aniso_U_12
    _atom_site_aniso_U_13
    _atom_site_aniso_U_23
    O1 0.0193(10) 0.0228(11) 0.0302(11) 0.0076(8) 0.0082(8) 0.0052(9)
    O2 0.0152(9) 0.0201(10) 0.0195(10) 0.0065(8) 0.0028(7) 0.0045(8)
    O3 0.0188(10) 0.0228(11) 0.0200(10) 0.0060(8) 0.0070(8) 0.0085(8)
    O4 0.0163(9) 0.0172(10) 0.0195(10) 0.0054(7) 0.0023(7) 0.0049(8)
    O5 0.0257(11) 0.0204(12) 0.0337(12) 0.0076(9) 0.0015(8) 0.0010(9)
    O6 0.0173(10) 0.0360(13) 0.0332(12) -0.0005(9) -0.0068(9) -0.0050(10)
    N1 0.0213(12) 0.0170(13) 0.0311(13) 0.0035(10) -0.0030(10) -0.0009(11)
    N2 0.0183(12) 0.0219(14) 0.0178(12) 0.0011(10) 0.0028(9) -0.0001(10)
    C1 0.0207(14) 0.0123(14) 0.0201(14) 0.0010(12) 0.0005(11) 0.0014(11)
    C2 0.0160(13) 0.0131(14) 0.0165(13) -0.0013(10) 0.0012(10) -0.0016(11)
    C3 0.0133(13) 0.0136(14) 0.0189(13) 0.0016(11) -0.0017(10) -0.0027(11)
    C4 0.0157(13) 0.0139(14) 0.0171(13) -0.0008(10) 0.0015(10) -0.0010(11)
    C5 0.0154(13) 0.0147(14) 0.0174(13) -0.0017(11) 0.0039(10) -0.0015(11)
    C6 0.0136(13) 0.0142(14) 0.0230(14) 0.0022(11) -0.0003(11) 0.0002(11)
    C7 0.0190(14) 0.0098(14) 0.0141(13) -0.0002(10) -0.0012(10) -0.0018(11)
    C8 0.0207(14) 0.0211(16) 0.0227(14) 0.0046(12) -0.0017(11) 0.0062(12)
    C9 0.0239(15) 0.0173(15) 0.0185(14) 0.0015(11) 0.0035(11) 0.0044(12)
    C10 0.0148(13) 0.0199(15) 0.0230(14) 0.0057(11) 0.0004(11) 0.0045(12)
    C11 0.0205(14) 0.0186(15) 0.0118(13) 0.0037(11) 0.0052(11) -0.0005(11)
    C12 0.0246(14) 0.0121(14) 0.0200(14) -0.0020(12) 0.0025(11) 0.0003(11)
    C13 0.0175(14) 0.0218(16) 0.0166(14) -0.0044(12) 0.0029(11) -0.0013(12)
    C14 0.0154(13) 0.0175(15) 0.0168(13) 0.0009(11) 0.0011(10) 0.0009(11)
    C15 0.0212(14) 0.0122(14) 0.0158(13) -0.0003(11) 0.0056(11) -0.0014(11)
    C16 0.0165(13) 0.0210(16) 0.0152(13) 0.0000(11) 0.0011(11) -0.0023(11)
loop_
    _geom_bond_atom_site_label_1
    _geom_bond_atom_site_label_2
    _geom_bond_site_symmetry_2
    _geom_bond_distance
    _geom_bond_publ_flag
    O1 C1 . 1.229(3) ?
    O2 C3 . 1.357(3) ?
    O2 C8 . 1.441(3) ?
    O3 C5 . 1.358(3) ?
    O3 C9 . 1.428(3) ?
    O4 C7 . 1.360(3) ?
    O4 C10 . 1.444(3) ?
    O5 N2 . 1.239(3) ?
    O6 N2 . 1.242(3) ?
    N1 C11 . 1.352(3) ?
    N1 H11 . 0.8600 ?
    N1 H12 . 0.8600 ?
    N2 C14 . 1.434(3) ?
    C1 C2 . 1.454(3) ?
    C1 H1 . 0.9500 ?
    C2 C3 . 1.409(3) ?
    C2 C7 . 1.424(3) ?
    C3 C4 . 1.390(3) ?
    C4 C5 . 1.389(3) ?
    C4 H4 . 0.9500 ?
    C5 C6 . 1.397(3) ?
    C6 C7 . 1.374(3) ?
    C6 H6 . 0.9500 ?
    C8 H8A . 0.9800 ?
    C8 H8B . 0.9800 ?
    C8 H8C . 0.9800 ?
    C9 H9A . 0.9800 ?
    C9 H9B . 0.9800 ?
    C9 H9C . 0.9800 ?
    C10 H10A . 0.9800 ?
    C10 H10B . 0.9800 ?
    C10 H10C . 0.9800 ?
    C11 C16 . 1.406(4) ?
    C11 C12 . 1.410(3) ?
    C12 C13 . 1.370(3) ?
    C12 H12A . 0.9500 ?
    C13 C14 . 1.393(3) ?
    C13 H13 . 0.9500 ?
    C14 C15 . 1.394(3) ?
    C15 C16 . 1.368(3) ?
    C15 H15 . 0.9500 ?
    C16 H16 . 0.9500 ?
loop_
    _geom_angle_atom_site_label_1
    _geom_angle_atom_site_label_2
    _geom_angle_atom_site_label_3
    _geom_angle_site_symmetry_1
    _geom_angle_site_symmetry_3
    _geom_angle
    _geom_angle_publ_flag
    C3 O2 C8 . . 118.10(19) ?
    C5 O3 C9 . . 118.39(19) ?
    C7 O4 C10 . . 117.03(19) ?
    C11 N1 H11 . . 120.0 ?
    C11 N1 H12 . . 120.0 ?
    H11 N1 H12 . . 120.0 ?
    O5 N2 O6 . . 121.4(2) ?
    O5 N2 C14 . . 119.5(2) ?
    O6 N2 C14 . . 119.1(2) ?
    O1 C1 C2 . . 127.8(2) ?
    O1 C1 H1 . . 116.1 ?
    C2 C1 H1 . . 116.1 ?
    C3 C2 C7 . . 117.2(2) ?
    C3 C2 C1 . . 124.5(2) ?
    C7 C2 C1 . . 118.3(2) ?
    O2 C3 C4 . . 122.4(2) ?
    O2 C3 C2 . . 115.5(2) ?
    C4 C3 C2 . . 122.1(2) ?
    C3 C4 C5 . . 118.2(2) ?
    C3 C4 H4 . . 120.9 ?
    C5 C4 H4 . . 120.9 ?
    O3 C5 C4 . . 123.9(2) ?
    O3 C5 C6 . . 114.1(2) ?
    C4 C5 C6 . . 122.0(2) ?
    C7 C6 C5 . . 119.0(2) ?
    C7 C6 H6 . . 120.5 ?
    C5 C6 H6 . . 120.5 ?
    O4 C7 C6 . . 123.1(2) ?
    O4 C7 C2 . . 115.4(2) ?
    C6 C7 C2 . . 121.5(2) ?
    O2 C8 H8A . . 109.5 ?
    O2 C8 H8B . . 109.5 ?
    H8A C8 H8B . . 109.5 ?
    O2 C8 H8C . . 109.5 ?
    H8A C8 H8C . . 109.5 ?
    H8B C8 H8C . . 109.5 ?
    O3 C9 H9A . . 109.5 ?
    O3 C9 H9B . . 109.5 ?
    H9A C9 H9B . . 109.5 ?
    O3 C9 H9C . . 109.5 ?
    H9A C9 H9C . . 109.5 ?
    H9B C9 H9C . . 109.5 ?
    O4 C10 H10A . . 109.5 ?
    O4 C10 H10B . . 109.5 ?
    H10A C10 H10B . . 109.5 ?
    O4 C10 H10C . . 109.5 ?
    H10A C10 H10C . . 109.5 ?
    H10B C10 H10C . . 109.5 ?
    N1 C11 C16 . . 120.7(2) ?
    N1 C11 C12 . . 120.9(2) ?
    C16 C11 C12 . . 118.3(2) ?
    C13 C12 C11 . . 120.8(2) ?
    C13 C12 H12A . . 119.6 ?
    C11 C12 H12A . . 119.6 ?
    C12 C13 C14 . . 119.4(2) ?
    C12 C13 H13 . . 120.3 ?
    C14 C13 H13 . . 120.3 ?
    C15 C14 C13 . . 121.1(2) ?
    C15 C14 N2 . . 119.1(2) ?
    C13 C14 N2 . . 119.7(2) ?
    C16 C15 C14 . . 119.2(2) ?
    C16 C15 H15 . . 120.4 ?
    C14 C15 H15 . . 120.4 ?
    C15 C16 C11 . . 121.2(2) ?
    C15 C16 H16 . . 119.4 ?
    C11 C16 H16 . . 119.4 ?
loop_
    _geom_torsion_atom_site_label_1
    _geom_torsion_atom_site_label_2
    _geom_torsion_atom_site_label_3
    _geom_torsion_atom_site_label_4
    _geom_torsion_site_symmetry_1
    _geom_torsion_site_symmetry_2
    _geom_torsion_site_symmetry_3
    _geom_torsion_site_symmetry_4
    _geom_torsion
    _geom_torsion_publ_flag
    O1 C1 C2 C3 . . . . -9.3(4) ?
    O1 C1 C2 C7 . . . . 172.5(2) ?
    C8 O2 C3 C4 . . . . 1.2(3) ?
    C8 O2 C3 C2 . . . . -177.9(2) ?
    C7 C2 C3 O2 . . . . 179.5(2) ?
    C1 C2 C3 O2 . . . . 1.3(4) ?
    C7 C2 C3 C4 . . . . 0.5(3) ?
    C1 C2 C3 C4 . . . . -177.7(2) ?
    O2 C3 C4 C5 . . . . -179.5(2) ?
    C2 C3 C4 C5 . . . . -0.5(4) ?
    C9 O3 C5 C4 . . . . -0.4(3) ?
    C9 O3 C5 C6 . . . . 179.3(2) ?
    C3 C4 C5 O3 . . . . 179.4(2) ?
    C3 C4 C5 C6 . . . . -0.2(4) ?
    O3 C5 C6 C7 . . . . -178.8(2) ?
    C4 C5 C6 C7 . . . . 0.9(4) ?
    C10 O4 C7 C6 . . . . 0.3(3) ?
    C10 O4 C7 C2 . . . . -179.4(2) ?
    C5 C6 C7 O4 . . . . 179.5(2) ?
    C5 C6 C7 C2 . . . . -0.9(4) ?
    C3 C2 C7 O4 . . . . 179.9(2) ?
    C1 C2 C7 O4 . . . . -1.8(3) ?
    C3 C2 C7 C6 . . . . 0.2(3) ?
    C1 C2 C7 C6 . . . . 178.6(2) ?
    N1 C11 C12 C13 . . . . 176.7(2) ?
    C16 C11 C12 C13 . . . . -2.2(4) ?
    C11 C12 C13 C14 . . . . 1.3(4) ?
    C12 C13 C14 C15 . . . . 0.2(4) ?
    C12 C13 C14 N2 . . . . 177.8(2) ?
    O5 N2 C14 C15 . . . . -2.2(3) ?
    O6 N2 C14 C15 . . . . 176.9(2) ?
    O5 N2 C14 C13 . . . . -179.9(2) ?
    O6 N2 C14 C13 . . . . -0.8(3) ?
    C13 C14 C15 C16 . . . . -0.6(4) ?
    N2 C14 C15 C16 . . . . -178.3(2) ?
    C14 C15 C16 C11 . . . . -0.3(4) ?
    N1 C11 C16 C15 . . . . -177.2(2) ?
    C12 C11 C16 C15 . . . . 1.7(4) ?
loop_
    _geom_hbond_atom_site_label_D
    _geom_hbond_atom_site_label_H
    _geom_hbond_atom_site_label_A
    _geom_hbond_site_symmetry_A
    _geom_hbond_distance_DH
    _geom_hbond_distance_HA
    _geom_hbond_distance_DA
    _geom_hbond_angle_DHA
    _geom_hbond_publ_flag
    N1 H12 O1 . 0.86 2.16 3.016(3) 172 yes
    N1 H11 O5 4_676 0.86 2.50 3.288(3) 152 yes
    N1 H11 O6 4_676 0.86 2.50 3.293(3) 154 yes
