# Supplementary material for: 4-Nitroaniline–2,4,6-trimethoxybenz­aldehyde (1/1)
Source: Acta Crystallogr Sect E Struct Rep Online. 2010 Jun 23;66(Pt 7):o1765. doi: 10.1107/S1600536810023664 (PMC3006728; doi:10.1107/S1600536810023664)
Supplement: Supplementary file 2 [file e-66-o1765-Isup2.hkl]

# 
# h,k,l, Fc-squared, Fo-squared, sigma(Fo-squared) and status flag 
# 
data_I
_shelx_title '  P21/c' 
_shelx_refln_list_code          4 
_shelx_F_calc_maximum      185.21 
_exptl_crystal_F_000       704.00 
_reflns_d_resolution_high  0.8411 
 
loop_ 
 _symmetry_equiv_pos_as_xyz 
 'x, y, z' 
 '-x, y+1/2, -z+1/2' 
 '-x, -y, -z' 
 'x, -y-1/2, z-1/2' 
 
_cell_length_a     7.4409 
_cell_length_b    30.0223 
_cell_length_c     6.9400 
_cell_angle_alpha  90.000 
_cell_angle_beta   93.237 
_cell_angle_gamma  90.000 
 
_shelx_F_squared_multiplier     1.000 
 
loop_ 
 _refln_index_h 
 _refln_index_k 
 _refln_index_l 
 _refln_F_squared_calc 
 _refln_F_squared_meas 
 _refln_F_squared_sigma 
 _refln_observed_status 
   1   0   0     3586.94     3635.05    133.33 o 
   2   0   0     6327.15     6144.77    155.45 o 
   3   0   0     3877.89     3793.57    100.66 o 
   4   0   0      165.92      184.38     14.17 o 
   5   0   0      473.77      484.65     23.30 o 
   6   0   0     1528.85     1684.90     87.53 o 
   7   0   0     1283.71     1279.53     77.62 o 
   8   0   0      143.83      138.09     32.23 o 
   1   1   0      987.92      907.21     17.82 o 
   2   1   0        0.00       -0.51      2.99 o 
   3   1   0       55.04       54.92      6.08 o 
   4   1   0       19.60       26.49      5.21 o 
   5   1   0       51.06       50.56      7.05 o 
   6   1   0     1669.93     1706.64     62.98 o 
   7   1   0      620.92      646.17     53.94 o 
   8   1   0       22.04       12.23     13.75 o 
   0   2   0       14.54       -2.54      1.70 o 
   1   2   0      598.96      555.87     11.75 o 
   2   2   0     8869.04     8321.06    150.59 o 
   3   2   0       13.57        2.39      2.88 o 
   4   2   0      507.38      558.20     16.32 o 
   5   2   0        0.76        4.64      5.32 o 
   6   2   0       22.64       25.34     15.37 o 
   7   2   0     1220.52     1215.78     53.48 o 
   8   2   0       26.96       15.23     14.08 o 
   1   3   0      836.12      818.11     16.42 o 
   2   3   0      150.34      112.62      7.65 o 
   3   3   0      352.33      376.69     11.86 o 
   4   3   0       51.53       70.61     12.48 o 
   5   3   0      416.61      417.91     15.16 o 
   6   3   0      466.62      478.76     50.54 o 
   7   3   0      234.61      187.01     23.22 o 
   8   3   0      183.02      233.95     27.85 o 
   0   4   0     3944.77     3025.18    460.74 o 
   1   4   0      726.73      708.77     17.18 o 
   2   4   0     2926.27     2785.32     52.15 o 
   3   4   0     3109.32     3350.84     63.53 o 
   4   4   0      953.50     1006.38     24.17 o 
   5   4   0        4.81       -0.76      4.22 o 
   6   4   0      693.06      725.04     44.98 o 
   7   4   0       69.51       74.97     16.46 o 
   8   4   0       19.57       22.08     22.04 o 
   1   5   0     5775.76     5276.17    108.04 o 
   2   5   0      485.74      466.58     12.17 o 
   3   5   0     2588.42     2673.76     92.14 o 
   4   5   0      451.71      567.27     20.35 o 
   5   5   0       13.58        8.38      6.43 o 
   6   5   0      178.35      183.24     21.61 o 
   7   5   0        8.79       19.33     12.45 o 
   8   5   0       34.85       22.07     18.16 o 
   0   6   0    14572.09    13868.50    583.51 o 
   1   6   0     4332.87     3992.50     79.17 o 
   2   6   0      247.59      224.60      8.58 o 
   3   6   0      247.92      253.59      9.36 o 
   4   6   0     1020.49     1072.70     25.32 o 
   5   6   0      362.78      347.03     13.69 o 
   6   6   0      328.47      356.93     28.78 o 
   7   6   0      277.05      262.60     20.10 o 
   8   6   0      185.32      144.91     32.49 o 
   1   7   0      510.12      545.25     13.62 o 
   2   7   0     4116.06     4094.01    104.14 o 
   3   7   0        5.92        5.51      5.73 o 
   4   7   0      291.08      327.29     12.10 o 
   5   7   0      526.91      583.82     23.62 o 
   6   7   0       26.13       19.74      9.18 o 
   7   7   0     1225.55     1194.54     40.70 o 
   8   7   0       27.78       23.40     20.70 o 
   0   8   0      879.46      890.61     27.52 o 
   1   8   0       10.71        3.84      3.27 o 
   2   8   0        0.94        4.00      2.86 o 
   3   8   0      953.83     1086.09     24.66 o 
   4   8   0       26.71       30.95      4.52 o 
   5   8   0       38.80       29.32     10.58 o 
   6   8   0      252.92      213.20     17.63 o 
   7   8   0        1.87        2.66      9.29 o 
   8   8   0        0.55       30.34     13.83 o 
   1   9   0      343.85      332.66     17.71 o 
   2   9   0      158.59      145.93      9.14 o 
   3   9   0       77.21       74.49      6.37 o 
   4   9   0      444.78      485.25     14.63 o 
   5   9   0       21.92       28.98     10.51 o 
   6   9   0      160.83      144.44     22.97 o 
   7   9   0        3.01        8.26     10.10 o 
   8   9   0      106.21       88.60     19.53 o 
   0  10   0       18.41       23.11      5.68 o 
   1  10   0       17.27       19.21      4.31 o 
   2  10   0       59.95       72.34      6.80 o 
   3  10   0       92.90      100.98      6.76 o 
   4  10   0      431.15      450.60     17.23 o 
   5  10   0      124.42      130.25     22.43 o 
   6  10   0       10.62       10.34     10.22 o 
   7  10   0       76.71       78.62     12.62 o 
   8  10   0      222.75      224.24     27.12 o 
   1  11   0       83.02       80.67      6.18 o 
   2  11   0     2177.54     2235.41     51.26 o 
   3  11   0     1204.14     1283.33     56.75 o 
   4  11   0      391.63      407.30     20.23 o 
   5  11   0       19.55       19.99      9.00 o 
   6  11   0      350.01      322.98     21.64 o 
   7  11   0       55.04       69.63     12.75 o 
   8  11   0      875.08      929.43     81.23 o 
   0  12   0     7241.34     7271.32    185.82 o 
   1  12   0      156.53      162.02     21.01 o 
   2  12   0       23.37       21.23      4.95 o 
   3  12   0     1495.66     1553.98     38.49 o 
   4  12   0     1001.69      981.30     36.70 o 
   5  12   0      231.07      223.98     16.90 o 
   6  12   0      321.97      279.48     20.27 o 
   7  12   0      850.36      867.97     42.81 o 
   8  12   0      442.94      440.49     37.32 o 
   1  13   0      337.63      336.08     16.05 o 
   2  13   0      178.51      181.69      9.78 o 
   3  13   0        2.31       -5.46      3.94 o 
   4  13   0      162.12      176.07      9.51 o 
   5  13   0       16.67        8.19      7.19 o 
   6  13   0        5.84       12.16      8.26 o 
   7  13   0      474.13      449.34     28.32 o 
   8  13   0      879.57     1016.40     51.42 o 
   0  14   0     2187.71     2442.25     68.94 o 
   1  14   0      312.86      303.89     14.39 o 
   2  14   0      278.81      273.00     16.90 o 
   3  14   0      352.59      335.02     12.94 o 
   4  14   0        0.06        2.58      6.99 o 
   5  14   0        3.95       -4.64      7.34 o 
   6  14   0      187.87      157.86     16.10 o 
   7  14   0      340.30      301.82     23.40 o 
   8  14   0      224.87      223.06     21.86 o 
   1  15   0       59.69       44.38      5.95 o 
   2  15   0      450.53      445.73     14.80 o 
   3  15   0       63.55       64.22      7.10 o 
   4  15   0      529.07      524.55     22.04 o 
   5  15   0      177.35      169.34     15.33 o 
   6  15   0       23.84       12.54      9.74 o 
   7  15   0       10.55       12.43      9.77 o 
   8  15   0       10.58       11.80     10.73 o 
   0  16   0     4387.82     4885.47    130.28 o 
   1  16   0       10.83        4.69      4.59 o 
   2  16   0        1.82        0.69      4.46 o 
   3  16   0       92.89      111.38      8.62 o 
   4  16   0      232.56      251.97     16.93 o 
   5  16   0       32.28       17.80      7.40 o 
   6  16   0      475.81      367.69     24.10 o 
   7  16   0      154.16      137.93     17.22 o 
   1  17   0       18.60       30.46      6.01 o 
   2  17   0      704.98      684.13     19.65 o 
   3  17   0       29.09       33.45      6.34 o 
   4  17   0     1846.20     1800.28     54.53 o 
   5  17   0       98.74       90.67     12.13 o 
   6  17   0     1254.90     1170.62     40.82 o 
   7  17   0      127.73      129.86     17.06 o 
   0  18   0     1219.91     1342.32     44.50 o 
   1  18   0       50.87       53.47      7.17 o 
   2  18   0      530.66      542.23     20.34 o 
   3  18   0       53.72       36.34     11.88 o 
   4  18   0      231.07      212.30     16.38 o 
   5  18   0      317.43      350.84     24.79 o 
   6  18   0       11.81       16.07      8.77 o 
   7  18   0       86.30       61.66     20.18 o 
   1  19   0      392.90      445.78     16.19 o 
   2  19   0        0.56       -2.25      4.60 o 
   3  19   0      236.79      245.87     14.66 o 
   4  19   0      141.55      147.41     13.95 o 
   5  19   0      147.94      130.92     14.71 o 
   6  19   0      102.80       86.96     17.78 o 
   7  19   0       95.01      103.57     28.64 o 
   0  20   0      363.28      417.53     22.91 o 
   1  20   0      953.56     1002.24     26.55 o 
   2  20   0      801.28      874.65     28.00 o 
   3  20   0     1178.78     1170.59     30.10 o 
   4  20   0      552.26      522.61     24.02 o 
   5  20   0        6.72        4.92      9.55 o 
   6  20   0      117.59      113.54     20.03 o 
   7  20   0       17.33        3.89     12.99 o 
   1  21   0       71.83       83.07      8.95 o 
   2  21   0        0.18        5.10      4.44 o 
   3  21   0      113.11      120.48     10.32 o 
   4  21   0       15.40        1.98     14.50 o 
   5  21   0        0.89      -17.60     13.80 o 
   6  21   0       18.96       21.59     13.36 o 
   7  21   0       68.17       42.21     39.86 o 
   0  22   0       44.33       57.62     12.40 o 
   1  22   0       89.30       89.71      9.43 o 
   2  22   0       48.53       13.61     13.31 o 
   3  22   0      157.83      171.08     19.43 o 
   4  22   0      172.41      187.77     21.93 o 
   5  22   0      105.10      109.13     21.15 o 
   6  22   0       90.14       60.60     17.28 o 
   1  23   0        2.80       -8.81      7.37 o 
   2  23   0       53.49       42.70     18.89 o 
   3  23   0       12.45        0.85      7.97 o 
   4  23   0       47.21       75.20     15.96 o 
   5  23   0      192.30      204.54     24.80 o 
   6  23   0        0.94       -2.61     11.95 o 
   0  24   0      162.22      159.23     28.68 o 
   1  24   0       94.89      113.46     13.45 o 
   2  24   0        7.77       10.53      8.36 o 
   3  24   0      128.91      133.80     14.58 o 
   4  24   0      284.05      250.17     25.63 o 
   5  24   0       88.90       79.67     17.67 o 
   6  24   0       54.13       61.92     18.07 o 
   1  25   0       52.83       45.79     11.05 o 
   2  25   0        0.27        1.54      8.51 o 
   3  25   0      312.78      335.87     28.77 o 
   4  25   0      257.15      262.12     26.94 o 
   5  25   0       87.87       92.06     19.16 o 
   6  25   0       97.86      104.83     20.98 o 
   0  26   0      104.12       63.90     23.63 o 
   1  26   0        1.96       22.54     12.81 o 
   2  26   0       96.52       97.72     13.57 o 
   3  26   0       68.57       71.71     34.32 o 
   4  26   0      261.24      265.95     27.75 o 
   5  26   0       44.80       47.58     15.79 o 
   6  26   0       12.19       23.07     14.93 o 
   1  27   0      296.78      274.33     27.07 o 
   2  27   0      224.47      232.40     24.98 o 
   3  27   0        4.24       -1.23     11.04 o 
   4  27   0       15.38       17.70     13.45 o 
   5  27   0       56.76       46.61     16.43 o 
   0  28   0        1.08      -16.89     16.28 o 
   1  28   0      468.72      521.70     37.34 o 
   2  28   0     1056.56      959.72     45.41 o 
   3  28   0      111.13      102.54     24.45 o 
   4  28   0        6.34       11.56     12.60 o 
   5  28   0      138.73      171.22     25.23 o 
   1  29   0       57.36       38.47     15.71 o 
   2  29   0      195.54      146.75     21.61 o 
   3  29   0       27.81       -4.16     18.48 o 
   4  29   0      282.19      253.04     43.77 o 
   5  29   0       67.33       74.35     19.65 o 
   0  30   0      623.60      561.05     57.37 o 
   1  30   0        0.39        8.26     13.64 o 
   2  30   0       70.59       87.26     19.09 o 
   3  30   0      520.42      475.46     57.00 o 
   4  30   0       23.07       26.46     22.67 o 
   1  31   0      550.05      581.46     61.31 o 
   2  31   0      313.66      338.86     64.97 o 
   3  31   0      164.77      198.34     40.84 o 
   4  31   0        9.52       12.87     22.92 o 
   1  32   0      359.80      338.60     32.89 o 
   2  32   0     1049.48     1089.46     78.33 o 
   3  32   0       93.02       92.17     32.36 o 
   1  33   0      372.89      405.18     46.49 o 
   2  33   0      339.16      354.01     51.32 o 
   3  33   0       73.86      109.00     34.15 o 
   0  34   0      125.97      154.37     38.02 o 
   1  34   0       34.52       30.83     17.73 o 
   2  34   0      396.08      421.62     58.28 o 
   1  35   0       63.45       37.13     18.90 o 
  -8   1   1       81.32       84.71     26.27 o 
  -7   1   1      451.42      469.23     53.45 o 
  -6   1   1      649.52      657.52     35.64 o 
  -5   1   1        1.15        6.37     11.37 o 
  -4   1   1      150.52      165.36     11.35 o 
  -3   1   1      494.74      506.20     19.30 o 
  -2   1   1       93.73       98.89      7.57 o 
  -1   1   1      862.65      750.97     16.38 o 
   0   1   1     2375.29     2245.14     41.63 o 
   1   1   1     2177.64     2072.41     39.33 o 
   2   1   1      347.68      359.29     11.12 o 
   3   1   1      632.25      599.75     19.47 o 
   4   1   1     1563.93     1586.42     49.29 o 
   5   1   1      370.58      403.02     22.53 o 
   6   1   1      152.29      172.86     14.14 o 
   7   1   1        0.34       48.94     17.30 o 
   8   1   1       79.42       81.53     17.30 o 
  -8   2   1       55.77       32.35     19.30 o 
  -7   2   1      163.27      195.21     24.85 o 
  -6   2   1      472.63      500.41     23.21 o 
  -5   2   1      191.70      217.69     12.77 o 
  -4   2   1       84.97       92.54      8.75 o 
  -3   2   1       80.76       85.05      6.05 o 
  -2   2   1      190.74      175.16      7.43 o 
  -1   2   1       47.65       46.95      8.01 o 
   0   2   1        1.16        3.71      2.39 o 
   1   2   1     1756.11     1681.29     32.78 o 
   2   2   1        7.18        1.58      3.07 o 
   3   2   1      550.29      544.97     18.52 o 
   4   2   1     1482.92     1559.77     39.58 o 
   5   2   1      653.20      671.16     22.89 o 
   6   2   1      130.69      148.39     13.14 o 
   7   2   1        0.05       13.97     13.61 o 
   8   2   1        6.71        6.02      9.76 o 
  -8   3   1        2.21       19.75     13.84 o 
  -7   3   1      589.11      643.50     39.96 o 
  -6   3   1       12.26        8.51      8.26 o 
  -5   3   1      541.17      587.94     18.58 o 
  -4   3   1      164.76      171.57      8.90 o 
  -3   3   1     2080.45     1959.49     39.30 o 
  -2   3   1      433.10      457.60     12.06 o 
  -1   3   1     1520.61     1374.31     27.33 o 
   0   3   1       10.34        0.77      2.68 o 
   1   3   1      451.22      436.36     15.29 o 
   2   3   1      919.94      815.19     22.02 o 
   3   3   1       11.10       15.79      4.66 o 
   4   3   1       24.53       16.82      4.67 o 
   5   3   1      265.65      339.09     22.26 o 
   6   3   1        1.29       -2.85      6.57 o 
   7   3   1        0.55       -3.69     14.29 o 
   8   3   1       40.86       27.76     13.22 o 
  -8   4   1      107.52      111.02     21.23 o 
  -7   4   1     1469.69     1581.98     63.79 o 
  -6   4   1        0.00       11.27     13.71 o 
  -5   4   1      195.72      194.24     15.09 o 
  -4   4   1      110.09      114.23      6.97 o 
  -3   4   1      549.26      460.35     17.29 o 
  -2   4   1      323.58      331.62     11.43 o 
  -1   4   1     4049.90     3654.88     66.86 o 
   0   4   1     1357.34     1239.08     24.68 o 
   1   4   1     1460.56     1408.95     28.32 o 
   2   4   1      237.15      239.52     10.71 o 
   3   4   1      106.52      109.52      8.49 o 
   4   4   1        0.97        5.52      3.96 o 
   5   4   1       71.47       72.72     14.42 o 
   6   4   1      180.53      204.30     26.37 o 
   7   4   1      860.52     1037.79     70.05 o 
   8   4   1       87.23      109.68     28.63 o 
  -8   5   1       29.15       47.93     16.35 o 
  -7   5   1      536.80      606.80     36.24 o 
  -6   5   1      252.18      287.21     20.17 o 
  -5   5   1      846.87      807.85     28.73 o 
  -4   5   1      228.38      245.76     15.29 o 
  -3   5   1      217.10      261.98     25.90 o 
  -2   5   1      648.67      696.81     73.40 o 
  -1   5   1        0.39        4.99      7.30 o 
   0   5   1      348.04      341.28      9.64 o 
   1   5   1    12285.66    11434.45    201.68 o 
   3   5   1      348.52      374.93     17.67 o 
   4   5   1      375.05      362.98     15.04 o 
   5   5   1       17.70       23.95      6.77 o 
   6   5   1       30.57       53.55     12.06 o 
   7   5   1       69.15      114.14     20.92 o 
   8   5   1       18.27       24.66     18.85 o 
  -8   6   1      119.40      114.06     21.23 o 
  -7   6   1      568.41      647.89     37.64 o 
  -6   6   1      280.31      310.45     28.32 o 
  -5   6   1       17.78       27.16      8.19 o 
  -4   6   1     1549.20     1552.47     45.65 o 
  -3   6   1      217.68      229.89     24.29 o 
  -2   6   1       27.43       23.25      6.23 o 
  -1   6   1     1705.82     1688.22     42.51 o 
   0   6   1     6257.39     5938.76    106.39 o 
   1   6   1     6449.40     5929.39    112.42 o 
   2   6   1        5.52        2.12      2.22 o 
   3   6   1     6424.47     6459.73    118.80 o 
   4   6   1      133.46      161.30     11.21 o 
   5   6   1       89.38       97.16      8.97 o 
   6   6   1        2.22       17.43     15.29 o 
   7   6   1       44.98       72.28     15.47 o 
   8   6   1       36.61       36.66     19.91 o 
  -8   7   1       52.80       50.90     23.14 o 
  -7   7   1      816.43      818.71     42.60 o 
  -6   7   1       26.27       33.63      9.36 o 
  -5   7   1      228.81      237.64     17.25 o 
  -4   7   1      311.79      330.27     29.63 o 
  -3   7   1      509.69      523.33     23.81 o 
  -2   7   1      361.45      424.20     50.05 o 
  -1   7   1     7559.08     7002.60    144.56 o 
   0   7   1       35.75       50.79      6.98 o 
   1   7   1    14278.54    13533.44    238.50 o 
   2   7   1      560.60      542.29     17.32 o 
   3   7   1     1759.95     1639.01     50.85 o 
   4   7   1      475.11      531.92     16.85 o 
   5   7   1      112.50      120.90      9.64 o 
   6   7   1       98.16      120.47     14.98 o 
   7   7   1      191.30      212.98     22.68 o 
   8   7   1        8.63        8.19     17.55 o 
  -8   8   1        0.96       -1.37     14.43 o 
  -7   8   1       34.70       41.15     11.49 o 
  -6   8   1       38.40       39.64     16.46 o 
  -5   8   1       21.64       32.97     18.08 o 
  -4   8   1     3490.90     3338.06    228.68 o 
  -3   8   1       62.17       52.29     10.51 o 
  -2   8   1       14.99       19.19      3.85 o 
  -1   8   1      584.24      549.39     17.52 o 
   0   8   1     2944.35     2744.72     60.60 o 
   1   8   1     8541.22     7949.00    142.10 o 
   2   8   1        2.41        5.11      2.82 o 
   3   8   1      544.76      590.34     19.92 o 
   4   8   1        0.39       26.54      5.59 o 
   5   8   1      308.83      306.18     14.58 o 
   6   8   1       80.39       85.27     12.86 o 
   7   8   1      143.76      128.33     17.42 o 
   8   8   1       22.33       -1.35     16.41 o 
  -8   9   1        8.99        9.82     12.16 o 
  -7   9   1       14.93       26.66     13.05 o 
  -6   9   1      135.93      159.39     16.22 o 
  -5   9   1      142.65      151.32     14.33 o 
  -4   9   1        1.53       -1.52      6.11 o 
  -3   9   1     1698.80     1677.91     43.93 o 
  -2   9   1        8.46        7.99      3.82 o 
  -1   9   1     3722.78     3624.90     78.67 o 
   0   9   1      891.10      813.49     18.56 o 
   1   9   1     3942.21     3537.44     77.36 o 
   2   9   1      190.83      193.28     10.33 o 
   3   9   1       96.85      120.45      9.13 o 
   4   9   1       23.21       30.10      5.65 o 
   5   9   1      159.07      167.48     11.33 o 
   6   9   1       84.63      104.13     13.00 o 
   7   9   1      448.25      421.41     27.01 o 
   8   9   1        4.60       31.70     21.22 o 
  -8  10   1       46.16       10.58     22.57 o 
  -7  10   1       29.21       32.30     11.31 o 
  -6  10   1       19.22       40.76     10.97 o 
  -5  10   1      342.39      355.97     21.54 o 
  -4  10   1       13.72        5.68      6.77 o 
  -3  10   1     3452.48     3892.69    128.50 o 
  -2  10   1      143.49      123.88      8.60 o 
  -1  10   1     2023.10     1987.15     40.02 o 
   0  10   1      915.56      906.56     20.51 o 
   1  10   1      108.60      126.22     11.94 o 
   2  10   1      479.28      515.11     17.16 o 
   3  10   1     1729.78     1849.07     44.64 o 
   4  10   1        2.48       -0.39      3.71 o 
   5  10   1      183.06      220.19     23.11 o 
   6  10   1       38.99       33.21     10.11 o 
   7  10   1        0.27       -3.76      8.76 o 
   8  10   1       13.99       56.90     25.64 o 
  -8  11   1       39.31       54.96     16.92 o 
  -7  11   1      148.34      175.66     18.35 o 
  -6  11   1       28.79       38.48     11.34 o 
  -5  11   1       59.63       75.08     13.69 o 
  -4  11   1      514.78      587.10     27.61 o 
  -3  11   1       72.58       96.26     10.36 o 
  -2  11   1      916.79      877.97     21.62 o 
  -1  11   1       12.58       18.94      5.92 o 
   0  11   1      383.13      403.45     12.28 o 
   1  11   1       45.90       41.53      6.77 o 
   2  11   1       47.94       49.88      6.19 o 
   3  11   1       14.33        6.42      4.35 o 
   4  11   1      236.58      251.43     16.50 o 
   5  11   1      447.57      415.58     22.22 o 
   6  11   1       48.46       43.45     10.75 o 
   7  11   1      212.15      254.11     22.91 o 
   8  11   1       10.04       10.85     19.28 o 
  -8  12   1       21.68       18.23     20.10 o 
  -7  12   1      103.25      121.72     15.70 o 
  -6  12   1        1.68       -2.28      8.22 o 
  -5  12   1      151.43      165.35     15.47 o 
  -4  12   1      599.91      649.64     31.26 o 
  -3  12   1     1270.62     1401.51     45.20 o 
  -2  12   1      295.42      315.78     15.64 o 
  -1  12   1      217.85      264.73     10.84 o 
   0  12   1      262.72      247.63     15.96 o 
   1  12   1     1009.33     1059.92     29.55 o 
   2  12   1      481.52      498.61     19.34 o 
   3  12   1      158.52      215.31     12.84 o 
   4  12   1        0.84        2.43      5.14 o 
   5  12   1       50.39       41.48     10.47 o 
   6  12   1       98.50       93.95     13.42 o 
   7  12   1        1.14       -2.16     12.53 o 
   8  12   1        7.82       33.83     17.24 o 
  -8  13   1       12.71       79.53     24.16 o 
  -7  13   1        0.71       -6.03      8.68 o 
  -6  13   1       25.71       17.28     10.25 o 
  -5  13   1        3.61        4.74      7.87 o 
  -4  13   1      340.42      338.04     20.05 o 
  -3  13   1      363.79      403.62     14.08 o 
  -2  13   1     2686.25     2693.34     62.31 o 
  -1  13   1       68.32       61.32      7.43 o 
   0  13   1      521.86      514.56     14.52 o 
   1  13   1     1855.04     1794.15     44.79 o 
   2  13   1      222.58      338.45     50.90 o 
   3  13   1       64.64       72.67      8.40 o 
   4  13   1       63.17       74.84      8.68 o 
   5  13   1       45.57       55.01     13.33 o 
   6  13   1        4.25       -6.22      9.19 o 
   7  13   1        3.73        8.35     11.14 o 
   8  13   1      250.40      286.26     64.61 o 
  -8  14   1        2.34       18.31     12.52 o 
  -7  14   1        7.45       22.81     13.25 o 
  -6  14   1       82.15       58.75     12.26 o 
  -5  14   1       16.16       29.69      9.93 o 
  -4  14   1       95.56      115.80     15.61 o 
  -3  14   1       32.80       40.16      7.07 o 
  -2  14   1       56.18       91.33     13.71 o 
  -1  14   1       93.68       90.95     11.95 o 
   0  14   1      388.77      394.82     12.77 o 
   1  14   1      568.57      573.19     20.59 o 
   2  14   1      720.66      650.46     17.78 o 
   3  14   1      178.57      194.73     10.99 o 
   4  14   1        0.06        9.32      5.34 o 
   5  14   1       21.96       18.37      8.53 o 
   6  14   1       10.45        4.68      8.67 o 
   7  14   1      203.23      225.48     25.37 o 
  -8  15   1        9.63       40.37     14.58 o 
  -7  15   1        9.14       14.27     12.85 o 
  -6  15   1      107.26       98.02     23.67 o 
  -5  15   1       14.52       24.02     11.62 o 
  -4  15   1      140.36      156.30     17.81 o 
  -3  15   1       32.88       46.34     11.01 o 
  -2  15   1       15.67       17.85      5.52 o 
  -1  15   1      667.51      674.59     21.32 o 
   0  15   1      394.91      402.19     13.17 o 
   1  15   1        5.54        2.29      6.04 o 
   2  15   1       66.79       75.84      6.32 o 
   3  15   1        5.93        0.61      4.94 o 
   4  15   1        3.92       15.53      5.90 o 
   5  15   1       50.42       57.11     10.50 o 
   6  15   1       62.84       70.00     14.13 o 
   7  15   1       10.01        1.44     11.19 o 
  -7  16   1       47.60       60.39     13.39 o 
  -6  16   1      207.89      220.34     19.49 o 
  -5  16   1       36.11       26.14     14.26 o 
  -4  16   1       86.76      108.10     12.27 o 
  -3  16   1      122.14      127.54     14.22 o 
  -2  16   1       16.66       15.26      3.74 o 
  -1  16   1       49.10       50.71      6.91 o 
   0  16   1      250.61      252.62     11.13 o 
   1  16   1      301.37      319.04     18.63 o 
   2  16   1       83.30       77.26      7.67 o 
   3  16   1      457.95      472.80     16.03 o 
   4  16   1      226.95      225.70     17.29 o 
   5  16   1      107.99      103.29     12.91 o 
   6  16   1       43.53       62.55     21.04 o 
   7  16   1       81.50       69.45     19.28 o 
  -7  17   1       23.69       55.82     13.06 o 
  -6  17   1        2.09       -2.24      8.21 o 
  -5  17   1      218.23      204.32     17.76 o 
  -4  17   1        1.95        4.31      7.94 o 
  -3  17   1       52.54       51.69      8.87 o 
  -2  17   1       63.68       71.26      8.23 o 
  -1  17   1      118.33      128.13     10.37 o 
   0  17   1       54.28       53.90      6.99 o 
   1  17   1       90.99       97.51     10.84 o 
   2  17   1      237.43      237.66     11.00 o 
   3  17   1       44.85       44.37      6.48 o 
   4  17   1      180.36      207.77     12.74 o 
   5  17   1        1.64       15.94      8.29 o 
   6  17   1       30.14        9.90     16.02 o 
   7  17   1        6.56       11.91     17.66 o 
  -7  18   1        8.13       32.37     13.82 o 
  -6  18   1       11.00       19.76     10.22 o 
  -5  18   1       26.22       58.72     11.31 o 
  -4  18   1      463.24      461.19     22.86 o 
  -3  18   1       97.52      116.97     11.22 o 
  -2  18   1      422.00      454.79     16.86 o 
  -1  18   1      106.72      113.31      9.04 o 
   0  18   1      219.01      212.42     21.78 o 
   1  18   1       19.85       21.37      7.43 o 
   2  18   1       57.67       62.15      9.93 o 
   3  18   1      385.41      367.25     15.86 o 
   4  18   1        9.42       -5.61      8.05 o 
   5  18   1       46.44       48.01     13.97 o 
   6  18   1        2.28       12.59     16.14 o 
   7  18   1       39.02       51.48     15.61 o 
  -7  19   1        9.30        3.50     13.43 o 
  -6  19   1        0.06        2.37      8.67 o 
  -5  19   1        1.99       12.98      8.44 o 
  -4  19   1      426.99      409.77     30.38 o 
  -3  19   1      105.94      116.57     10.09 o 
  -2  19   1      380.85      406.46     16.41 o 
  -1  19   1      354.75      388.36     15.42 o 
   0  19   1       78.04       76.83      8.84 o 
   1  19   1       61.83       81.06     14.56 o 
   2  19   1      696.37      677.66     27.85 o 
   3  19   1      525.84      527.51     22.64 o 
   4  19   1        1.75       -6.07     17.63 o 
   5  19   1      133.55      145.26     27.81 o 
   6  19   1        8.40        5.84     19.98 o 
   7  19   1        0.17       -1.32     11.43 o 
  -7  20   1       13.21       16.48     14.36 o 
  -6  20   1        8.03       38.51     11.35 o 
  -5  20   1        4.80        4.78      8.54 o 
  -4  20   1     1190.71     1165.11     48.98 o 
  -3  20   1      172.65      199.03     20.01 o 
  -2  20   1       27.02       39.16      7.17 o 
  -1  20   1      929.28      955.61     25.95 o 
   0  20   1      128.09      131.74     15.71 o 
   1  20   1       25.05       29.92     10.62 o 
   2  20   1        1.94       13.30      9.04 o 
   3  20   1     1613.77     1593.01     54.32 o 
   5  20   1       13.33        8.56     14.70 o 
   6  20   1        0.62       10.51     11.44 o 
   7  20   1      176.76      142.93     22.69 o 
  -7  21   1        5.22      -17.73     11.82 o 
  -6  21   1      144.93      131.82     21.99 o 
  -5  21   1      150.73       91.83     12.30 o 
  -4  21   1        4.89        5.21     10.13 o 
  -3  21   1      929.13      958.73     27.33 o 
  -2  21   1      306.18      293.50     15.01 o 
  -1  21   1      359.40      395.71     16.52 o 
   0  21   1       13.25        8.46     13.21 o 
   1  21   1      482.44      512.12     22.47 o 
   2  21   1        7.61       21.61     10.00 o 
   4  21   1       87.47       64.66     21.14 o 
   5  21   1       45.01       62.35     27.42 o 
   6  21   1        3.48       39.72     18.42 o 
   7  21   1       10.77       15.15     13.26 o 
  -6  22   1       85.02       64.83     18.02 o 
  -5  22   1      326.35      337.68     30.49 o 
  -4  22   1     1182.90     1153.28     38.90 o 
  -3  22   1      630.85      828.12    129.72 o 
  -2  22   1       75.38       71.84      9.29 o 
  -1  22   1      438.34      447.72     17.99 o 
   0  22   1        3.84        8.56      8.56 o 
   1  22   1      172.59      201.59     20.09 o 
   2  22   1       20.80       23.16      8.86 o 
   3  22   1     3094.17     3039.19     77.06 o 
   4  22   1      151.38      216.28     34.30 o 
   5  22   1        9.45       33.47     16.74 o 
   6  22   1       89.55       76.04     21.96 o 
  -6  23   1        3.01       -8.75     12.19 o 
  -5  23   1      126.24      117.86     19.92 o 
  -4  23   1        3.33       20.26     11.52 o 
  -3  23   1      971.84      956.06     41.87 o 
  -2  23   1       42.06       39.89      8.29 o 
  -1  23   1       82.04       96.51     13.37 o 
   0  23   1       71.72       97.76     23.01 o 
   1  23   1       12.56       23.80     14.71 o 
   2  23   1      303.21      321.10     21.11 o 
   3  23   1      269.42      413.45     61.46 o 
   4  23   1      236.24      239.93     25.25 o 
   5  23   1       46.77       49.17     22.96 o 
   6  23   1       22.73       39.80     15.19 o 
  -6  24   1        1.11        1.79     25.58 o 
  -5  24   1      172.92      157.73     22.44 o 
  -4  24   1     1542.96     1503.96     59.89 o 
  -3  24   1       94.58      113.55     17.09 o 
  -2  24   1       61.83       87.86     18.27 o 
  -1  24   1        6.58        7.24     10.00 o 
   0  24   1       51.62       45.26     11.69 o 
   1  24   1       78.84       77.61     17.13 o 
   2  24   1      393.50      377.65     24.51 o 
   3  24   1      132.14      131.55     14.85 o 
   5  24   1      531.77      554.19     40.15 o 
   6  24   1      162.84      141.82     23.04 o 
  -6  25   1        4.09        5.58     13.87 o 
  -5  25   1       22.61       34.29     15.11 o 
  -4  25   1       41.49       53.02     15.28 o 
  -3  25   1      168.67      202.90     55.40 o 
  -2  25   1        4.38        6.45     17.22 o 
  -1  25   1       92.31      124.66     15.50 o 
   0  25   1       86.19       70.37     13.26 o 
   1  25   1        0.05       -9.54     10.85 o 
   2  25   1     1504.64     1455.03     45.01 o 
   3  25   1     1061.34     1035.23     70.70 o 
   4  25   1        5.37        5.95     12.62 o 
   5  25   1       35.68       50.03     19.28 o 
   6  25   1       98.51      125.97     22.67 o 
  -6  26   1       51.66       41.11     17.28 o 
  -5  26   1       16.24       18.86     13.48 o 
  -4  26   1      220.98      207.23     47.84 o 
  -3  26   1       39.77       32.26     21.64 o 
  -2  26   1        0.84        4.56      8.08 o 
  -1  26   1      152.56      156.50     19.72 o 
   0  26   1      133.29      118.76     24.22 o 
   1  26   1       44.95       40.23     17.45 o 
   2  26   1      178.96      174.14     20.74 o 
   3  26   1     2035.94     1966.29     56.66 o 
   4  26   1        0.01       14.54     11.49 o 
   5  26   1       20.89       34.68     13.91 o 
  -5  27   1       75.77       88.27     23.22 o 
  -4  27   1       12.09       14.47     21.67 o 
  -3  27   1       32.18       23.79     21.96 o 
  -2  27   1        6.42        1.26     13.06 o 
  -1  27   1      167.98      232.23     25.76 o 
   0  27   1        2.79       -8.73     10.14 o 
   1  27   1       60.27       68.77     12.87 o 
   2  27   1      374.44      393.21     34.21 o 
   3  27   1      179.40      190.49     23.64 o 
   4  27   1       68.61       85.63     18.65 o 
   5  27   1        9.67        0.53     14.17 o 
  -5  28   1       77.91       53.55     26.21 o 
  -4  28   1      165.40      117.16     31.65 o 
  -3  28   1       65.53       50.05     25.80 o 
  -2  28   1       17.22        1.47     11.28 o 
  -1  28   1       39.37       52.07     16.28 o 
   0  28   1       14.27       17.36     13.30 o 
   1  28   1      317.06      318.09     30.27 o 
   2  28   1        0.00       -4.99      9.13 o 
   3  28   1       16.97       39.12     21.13 o 
   4  28   1      129.03      159.67     23.02 o 
   5  28   1        6.50        3.82     16.07 o 
  -5  29   1       68.88       66.71     28.53 o 
  -4  29   1       68.48       70.47     28.58 o 
  -3  29   1       23.76      -12.77     19.97 o 
  -2  29   1      107.81       95.69     18.96 o 
  -1  29   1        0.04       14.15     22.97 o 
   0  29   1       45.78       14.71     30.70 o 
   1  29   1      165.92      171.85     30.42 o 
   2  29   1       39.14       31.42     12.96 o 
   3  29   1      101.59      116.41     32.44 o 
   4  29   1       10.59       13.58     22.55 o 
  -4  30   1       72.97       71.38     29.85 o 
  -3  30   1       25.54        0.41     21.35 o 
  -2  30   1       11.07       -5.23     19.51 o 
  -1  30   1       11.12        6.46     13.49 o 
   0  30   1        1.97       31.58     15.25 o 
   1  30   1       50.58       52.75     17.31 o 
   2  30   1       99.82      114.54     20.87 o 
   3  30   1       15.23       -9.86     18.19 o 
   4  30   1        2.21       11.24     13.48 o 
  -4  31   1       25.98       -8.50     19.87 o 
  -3  31   1       11.76       58.56     28.50 o 
  -2  31   1        1.74       -6.26     20.47 o 
  -1  31   1       24.71       -6.62     13.18 o 
   0  31   1      108.19      107.94     21.66 o 
   1  31   1       25.17       27.99     15.77 o 
   2  31   1      227.86      269.45     29.31 o 
   3  31   1        4.03       54.37     25.30 o 
   4  31   1        8.90        0.13     19.80 o 
  -3  32   1       50.34      101.70     35.77 o 
  -2  32   1       24.41       66.75     28.71 o 
  -1  32   1        5.16        7.16     18.07 o 
   0  32   1       49.81       29.10     16.57 o 
   1  32   1       59.74      100.67     36.35 o 
   2  32   1      230.93      286.15     30.53 o 
   3  32   1        9.95       25.23     23.55 o 
  -3  33   1       39.81       22.14     28.85 o 
  -2  33   1       46.49        0.31     21.57 o 
  -1  33   1      111.64      137.51     45.57 o 
   0  33   1       91.39      101.62     39.74 o 
   1  33   1      130.06      119.02     22.63 o 
   2  33   1      359.74      341.18     33.94 o 
   3  33   1      116.71      148.25     37.23 o 
  -2  34   1       35.00       10.47     23.98 o 
  -1  34   1        3.35        8.08     18.48 o 
   0  34   1       14.14      -19.32     12.88 o 
   1  34   1       14.28        7.97     14.94 o 
   2  34   1        2.03       -2.08     19.54 o 
  -1  35   1       22.95       -7.16     16.42 o 
   0  35   1        2.86      -18.97     12.65 o 
   1  35   1       46.63       47.50     45.84 o 
  -8   0   2      226.38      251.39     42.56 o 
  -7   0   2       57.78       32.23     19.24 o 
  -6   0   2     2208.36     2100.38    105.36 o 
  -5   0   2        2.32       -3.47      7.45 o 
  -4   0   2     2255.40     2070.07     61.70 o 
  -3   0   2       91.66      111.35     11.24 o 
  -2   0   2      372.86      281.74     15.75 o 
  -1   0   2    34303.54    31554.94    779.40 o 
   0   0   2     1783.78     1594.22     47.08 o 
   1   0   2       32.31       33.50      7.28 o 
   2   0   2     1467.38     1439.58     51.65 o 
   3   0   2        0.04        3.96      5.51 o 
   4   0   2       25.34       34.37     14.19 o 
   5   0   2     1260.35     1334.50     48.20 o 
   6   0   2     2259.08     2192.94     72.49 o 
   7   0   2        0.49       -9.81     11.38 o 
   8   0   2      197.36      181.80     37.37 o 
  -8   1   2      122.97      139.64     23.52 o 
  -7   1   2      814.46      799.22     42.45 o 
  -6   1   2      702.33      719.84     38.15 o 
  -5   1   2       17.25       14.78      5.84 o 
  -4   1   2      143.46      136.61      9.03 o 
  -3   1   2      370.13      387.34     13.33 o 
  -2   1   2      547.96      493.89     14.78 o 
  -1   1   2     4723.58     4397.38     81.58 o 
   0   1   2     1727.18     1665.65     34.28 o 
   1   1   2      202.58      197.92      9.53 o 
   2   1   2      125.26      151.52      8.94 o 
   3   1   2       15.72       16.20      4.83 o 
   4   1   2       48.35       34.75      5.95 o 
   5   1   2      211.40      221.87     13.81 o 
   6   1   2      638.28      689.59     28.09 o 
   7   1   2       74.42       99.44     17.98 o 
   8   1   2      219.30      216.89     27.04 o 
  -8   2   2      744.39      722.05     43.70 o 
  -7   2   2      199.64      197.33     25.16 o 
  -6   2   2     1329.62     1355.87     55.07 o 
  -5   2   2      370.32      389.23     15.08 o 
  -4   2   2      269.26      278.11     11.84 o 
  -3   2   2      105.21       89.07      7.23 o 
  -2   2   2       14.96        4.96      4.34 o 
  -1   2   2    16857.18    15958.58    281.49 o 
   0   2   2     4225.01     3954.25     73.76 o 
   1   2   2     1245.74     1111.62     25.12 o 
   2   2   2      119.51      134.08      8.39 o 
   3   2   2        2.57       -2.34      3.59 o 
   4   2   2      451.79      447.03     16.07 o 
   5   2   2       90.00       91.06      9.47 o 
   6   2   2      239.83      251.31     19.55 o 
   7   2   2       19.79       19.24      9.28 o 
   8   2   2      158.21      209.97     26.76 o 
  -8   3   2       11.86       33.54     15.92 o 
  -7   3   2      881.66      869.07     85.51 o 
  -6   3   2     1848.08     1881.81     75.28 o 
  -5   3   2       45.46       40.62      9.14 o 
  -4   3   2     1274.83     1191.98     28.10 o 
  -3   3   2     1524.48     1668.64     35.74 o 
  -2   3   2     2980.16     2936.52     56.97 o 
  -1   3   2        0.01       -2.04      4.17 o 
   0   3   2     2634.12     2497.31     48.85 o 
   1   3   2      308.71      307.92     11.32 o 
   2   3   2        4.91        0.02      3.53 o 
   3   3   2        0.52        2.79      3.94 o 
   4   3   2      253.84      271.63     13.97 o 
   5   3   2     1132.68     1155.00     36.40 o 
   6   3   2     1348.81     1353.29     36.00 o 
   7   3   2        0.66       -5.52      7.34 o 
   8   3   2      102.89       98.37     19.77 o 
  -8   4   2       29.64       21.43     15.50 o 
  -7   4   2       17.20       18.43     12.73 o 
  -6   4   2      131.49      146.37     15.29 o 
  -5   4   2        2.54        0.34      7.23 o 
  -4   4   2        8.47       12.59      4.25 o 
  -3   4   2     2852.85     2811.24     55.64 o 
  -2   4   2     1934.16     1842.36     38.01 o 
  -1   4   2     1395.20     1341.85     29.10 o 
   0   4   2        0.21       -1.62      4.60 o 
   1   4   2     2083.74     1947.47     39.71 o 
   2   4   2      182.04      214.01     10.35 o 
   3   4   2      125.80      136.49      9.28 o 
   4   4   2       53.61       63.99     10.53 o 
   5   4   2        6.19       -0.98      4.21 o 
   6   4   2      441.20      484.64     20.18 o 
   7   4   2        0.60       -9.64      8.48 o 
   8   4   2        3.74        1.34     11.68 o 
  -8   5   2       92.48       70.12     21.75 o 
  -7   5   2        0.01        3.87     11.94 o 
  -6   5   2      317.82      278.77     20.24 o 
  -5   5   2       40.61       43.13      9.78 o 
  -4   5   2      216.02      241.71     15.36 o 
  -3   5   2      598.85      588.47     16.60 o 
  -2   5   2       52.87       39.44      5.38 o 
  -1   5   2        5.92        3.43      4.28 o 
   0   5   2      534.36      515.56     14.91 o 
   1   5   2      149.36      131.43      7.79 o 
   2   5   2       82.36       81.27      6.77 o 
   3   5   2      115.82      125.90      8.83 o 
   4   5   2      128.51      135.02     10.07 o 
   5   5   2      143.92      141.02     11.80 o 
   6   5   2      213.58      230.24     15.36 o 
   7   5   2        0.98       12.06      8.93 o 
   8   5   2      165.47      178.48     25.01 o 
  -8   6   2      160.97      168.26     37.16 o 
  -7   6   2        0.29       -5.34     11.59 o 
  -6   6   2      224.52      255.13     19.44 o 
  -5   6   2      119.98      120.72     13.16 o 
  -4   6   2        0.94       -1.84      6.29 o 
  -3   6   2        8.02       10.74      3.90 o 
  -2   6   2      130.96      124.18      7.86 o 
  -1   6   2     2110.24     2073.71     46.94 o 
   0   6   2     1753.34     1552.29     32.75 o 
   1   6   2        8.74       20.20      4.49 o 
   2   6   2       83.69       92.07      7.26 o 
   3   6   2        0.42       -3.52      3.34 o 
   4   6   2      536.25      511.49     20.83 o 
   5   6   2       15.14       20.08     10.92 o 
   6   6   2       22.71       14.55      8.42 o 
   7   6   2        5.47       15.31      9.57 o 
   8   6   2       15.67       14.21     16.59 o 
  -8   7   2      273.34      253.24     29.22 o 
  -7   7   2        2.09        7.76     12.41 o 
  -6   7   2      473.34      470.27     25.30 o 
  -5   7   2      166.08      149.81     14.61 o 
  -4   7   2      345.56      346.62     19.69 o 
  -3   7   2      156.36      170.33      8.47 o 
  -2   7   2        0.01       -5.39      3.60 o 
  -1   7   2      154.36      141.49      8.32 o 
   0   7   2     1566.24     1551.85     32.68 o 
   1   7   2     5439.86     5512.17    101.68 o 
   2   7   2      696.39      714.80     19.16 o 
   3   7   2      143.04      143.54      9.56 o 
   4   7   2      147.39      158.37     13.12 o 
   5   7   2       22.74       20.55      6.37 o 
   6   7   2        0.56       -1.34      7.00 o 
   7   7   2      114.01      120.60     18.68 o 
   8   7   2      123.86      108.81     24.13 o 
  -8   8   2       36.09       60.59     16.82 o 
  -7   8   2      134.47      156.89     22.45 o 
  -6   8   2       70.42       80.32     13.24 o 
  -5   8   2      182.03      195.38     16.81 o 
  -4   8   2      190.83      228.15     16.13 o 
  -3   8   2        4.40        0.65      3.46 o 
  -2   8   2        5.45       -1.00      4.18 o 
  -1   8   2       79.49       90.56      7.55 o 
   0   8   2      491.35      485.61     16.99 o 
   1   8   2       16.30       21.78      4.53 o 
   2   8   2     1951.23     1994.98     41.82 o 
   3   8   2       69.86       68.49      7.08 o 
   4   8   2        0.44        4.31      4.11 o 
   5   8   2      913.44      931.20     27.01 o 
   6   8   2       83.98       84.86     13.07 o 
   7   8   2        2.37       11.34      8.97 o 
   8   8   2        7.66       11.04     12.52 o 
  -8   9   2        0.77       11.35     13.22 o 
  -7   9   2        9.97       16.49     12.49 o 
  -6   9   2       97.74      116.33     14.99 o 
  -5   9   2       28.87       23.55      9.58 o 
  -4   9   2       40.19       43.66      9.28 o 
  -3   9   2        0.38        0.09      3.68 o 
  -2   9   2       18.27       10.98      4.58 o 
  -1   9   2        0.28       -4.56      3.89 o 
   0   9   2        7.83       11.87      4.17 o 
   1   9   2       14.75       27.38      4.77 o 
   2   9   2      448.00      448.40     14.36 o 
   3   9   2      107.17      100.16     10.56 o 
   4   9   2       29.23       26.70      5.91 o 
   5   9   2       67.98       66.79      8.55 o 
   6   9   2       84.72       78.83     12.44 o 
   7   9   2       13.63        0.43     13.12 o 
   8   9   2        6.97       16.50     11.43 o 
  -8  10   2        0.12        5.85     12.90 o 
  -7  10   2        0.27       -1.88     10.70 o 
  -6  10   2      123.29      114.02     16.71 o 
  -5  10   2      426.00      466.50     25.26 o 
  -4  10   2       33.84       36.01      9.55 o 
  -3  10   2      150.56      164.65     13.83 o 
  -2  10   2      231.86      187.23      9.99 o 
  -1  10   2      534.53      559.91     16.61 o 
   0  10   2      142.56      136.03      7.87 o 
   1  10   2        4.90        8.96      4.35 o 
   2  10   2      251.03      282.46     11.88 o 
   3  10   2      571.83      603.76     18.33 o 
   4  10   2      106.32      103.73      9.07 o 
   5  10   2      306.40      330.36     16.63 o 
   6  10   2       38.27       31.12     17.84 o 
   7  10   2       22.44       13.17      9.54 o 
   8  10   2       18.69       27.03     11.84 o 
  -8  11   2       91.21      106.80     20.78 o 
  -7  11   2       32.06       28.12     11.35 o 
  -6  11   2       89.80       77.38     13.71 o 
  -5  11   2      154.69      172.00     16.99 o 
  -4  11   2      282.59      275.35     18.80 o 
  -3  11   2      753.72      663.83     54.56 o 
  -2  11   2       86.15       83.27      7.60 o 
  -1  11   2      333.62      302.85     12.20 o 
   0  11   2       70.52       91.00     10.87 o 
   1  11   2       11.36       10.39      6.13 o 
   2  11   2       49.29       49.53      5.63 o 
   3  11   2       26.00       38.75      6.07 o 
   4  11   2      200.97      237.66     13.51 o 
   5  11   2       83.21       65.44      8.62 o 
   6  11   2       10.07        6.41      7.62 o 
   7  11   2       38.18       28.98     16.72 o 
   8  11   2      219.02      215.79     21.82 o 
  -8  12   2      141.75      121.06     58.83 o 
  -7  12   2       27.84       45.32     12.89 o 
  -6  12   2      141.77      117.11     15.36 o 
  -5  12   2       75.69      106.72     14.22 o 
  -4  12   2      146.25      165.24     15.50 o 
  -3  12   2       83.75       76.33     10.67 o 
  -2  12   2       36.80       41.24      7.97 o 
  -1  12   2     1147.56     1143.13     27.18 o 
   0  12   2     1978.20     2057.41     57.44 o 
   1  12   2      179.01      145.42     11.86 o 
   2  12   2     2530.38     2545.95     51.83 o 
   3  12   2      529.10      516.69     16.92 o 
   4  12   2      650.36      629.48     20.12 o 
   5  12   2        6.63        7.39      5.86 o 
   6  12   2      275.21      257.66     20.09 o 
   7  12   2       17.06       10.88      9.78 o 
  -8  13   2      221.21      242.41     28.96 o 
  -7  13   2       41.33       36.29     12.11 o 
  -6  13   2       13.14       16.66     10.46 o 
  -5  13   2      166.80      183.90     17.61 o 
  -4  13   2       59.95       63.09     11.61 o 
  -3  13   2       22.44       19.84      8.41 o 
  -2  13   2      353.62      291.21     28.43 o 
  -1  13   2      245.71      253.43     12.39 o 
   0  13   2      188.63      203.96     13.90 o 
   1  13   2     1833.76     1882.99     48.31 o 
   2  13   2     3372.83     3243.32     64.19 o 
   3  13   2       92.72       80.25      7.69 o 
   4  13   2       20.09       22.06      5.88 o 
   5  13   2       61.79       84.82     10.83 o 
   6  13   2      172.81      170.43     17.09 o 
   7  13   2       27.60        3.09     12.34 o 
  -7  14   2       11.81        2.50     14.93 o 
  -6  14   2       32.91       16.10      9.98 o 
  -5  14   2       51.30       66.07     12.13 o 
  -4  14   2       12.33        3.89      8.04 o 
  -3  14   2      242.64      225.62     13.16 o 
  -2  14   2      418.58      404.15     16.53 o 
  -1  14   2     1289.71     1414.58     40.27 o 
   0  14   2     4138.42     4040.69     91.28 o 
   1  14   2      202.80      205.92     14.54 o 
   2  14   2     4686.59     4509.27     86.44 o 
   3  14   2        1.84       -1.57      4.38 o 
   4  14   2      223.32      252.65     19.60 o 
   5  14   2       35.00       49.31     10.29 o 
   6  14   2      348.55      265.16     28.18 o 
   7  14   2       39.60       37.62     15.95 o 
  -7  15   2      149.98      151.38     18.20 o 
  -6  15   2       12.13       18.77     10.29 o 
  -5  15   2      101.83      115.68     15.23 o 
  -4  15   2      193.63      196.72     16.74 o 
  -3  15   2      342.14      350.37     15.21 o 
  -2  15   2      138.53      136.66     10.17 o 
  -1  15   2       52.67       61.04      7.10 o 
   0  15   2      436.10      506.95     21.01 o 
   1  15   2      652.00      640.09     37.87 o 
   2  15   2      745.95      670.30     24.83 o 
   3  15   2        4.42        8.54      4.63 o 
   4  15   2       29.55       35.45      6.65 o 
   5  15   2        2.86        3.60     11.10 o 
   6  15   2      257.31      164.86     25.79 o 
   7  15   2      117.28      147.56     23.63 o 
  -7  16   2        3.42       16.53     11.31 o 
  -6  16   2       85.32       78.13     13.87 o 
  -5  16   2      291.58      334.37     24.66 o 
  -4  16   2       10.39       13.98      8.99 o 
  -3  16   2        0.10       -5.76      9.54 o 
  -2  16   2      191.87      181.30     11.72 o 
  -1  16   2     1479.80     1621.86     36.64 o 
   0  16   2      317.09      368.87     19.34 o 
   1  16   2      483.95      492.15     21.08 o 
   2  16   2      386.84      347.29     19.10 o 
   3  16   2      115.89      137.57     13.50 o 
   4  16   2        7.81        8.47      7.56 o 
   5  16   2      229.45      214.10     24.46 o 
   6  16   2      310.75      281.26     29.88 o 
   7  16   2       15.91       14.73     14.18 o 
  -7  17   2      325.61      307.23     31.98 o 
  -6  17   2        0.00        4.19      9.85 o 
  -5  17   2      160.27      169.98     17.54 o 
  -4  17   2        0.10        8.07      9.16 o 
  -3  17   2       93.90      110.62      9.98 o 
  -2  17   2      180.51      201.51     15.25 o 
  -1  17   2        0.36       -4.55      4.67 o 
   0  17   2      183.94      220.02     16.24 o 
   1  17   2      191.63      208.80     15.74 o 
   2  17   2       12.56        8.67      7.61 o 
   3  17   2       27.28       17.38     19.16 o 
   4  17   2      746.31      678.19     27.06 o 
   5  17   2      530.33      524.95     37.73 o 
   6  17   2       85.77       57.92     16.93 o 
   7  17   2       39.75       26.26     23.46 o 
  -7  18   2       10.20       30.26     24.60 o 
  -6  18   2       17.83       12.56     10.31 o 
  -5  18   2      300.53      323.92     23.26 o 
  -4  18   2      223.83      234.95     18.98 o 
  -3  18   2       51.89       70.38      8.94 o 
  -2  18   2      637.57      647.32     34.08 o 
  -1  18   2     1495.41     1567.99     36.50 o 
   0  18   2        3.88       -0.25     13.70 o 
   1  18   2      450.78      477.46     21.47 o 
   2  18   2        1.59       -1.90      8.93 o 
   3  18   2       48.48       57.18     10.46 o 
   4  18   2      978.95      947.03     33.62 o 
   5  18   2       48.60       22.16     12.80 o 
   6  18   2        8.60       27.72     14.49 o 
   7  18   2       45.90       45.44     29.24 o 
  -7  19   2        8.57       26.61     14.82 o 
  -6  19   2        6.12        8.18     15.60 o 
  -5  19   2        0.20        1.19     12.16 o 
  -4  19   2      970.09     1003.34     60.17 o 
  -3  19   2      162.53      214.44     24.79 o 
  -2  19   2      514.15      543.32     19.34 o 
  -1  19   2      488.42      505.66     17.63 o 
   0  19   2        0.01       -2.22      8.11 o 
   1  19   2      246.23      244.42     20.08 o 
   2  19   2        9.40       25.27      8.90 o 
   3  19   2     2736.41     2624.63     67.67 o 
   4  19   2      229.52      230.66     18.16 o 
   5  19   2      226.90      208.89     24.96 o 
   6  19   2       71.03       46.71     27.01 o 
   7  19   2       10.58        4.02     22.50 o 
  -7  20   2       28.77       32.83     12.59 o 
  -6  20   2        0.61       12.09      9.85 o 
  -5  20   2       40.97       45.41     14.97 o 
  -4  20   2      203.13      212.75     18.38 o 
  -3  20   2      416.51      423.52     22.92 o 
  -2  20   2       12.74       11.63      8.31 o 
  -1  20   2        1.15        8.80      9.13 o 
   0  20   2      945.39      914.57     32.40 o 
   1  20   2       14.70        8.19      9.70 o 
   2  20   2     2619.05     2447.45     64.08 o 
   3  20   2      907.81      866.98     38.10 o 
   4  20   2      217.42      216.94     18.10 o 
   5  20   2      131.07      105.99     19.20 o 
   6  20   2       13.18        7.19     17.53 o 
  -6  21   2        1.98       22.32     15.83 o 
  -5  21   2       22.93       20.12     10.90 o 
  -4  21   2      163.59      144.27     16.12 o 
  -3  21   2        1.02        8.12      8.26 o 
  -2  21   2      255.69      259.07     19.90 o 
  -1  21   2       99.96       98.42     30.37 o 
   0  21   2        0.07       -1.86     10.98 o 
   1  21   2       77.47       73.14     12.01 o 
   2  21   2        3.88        7.64      8.82 o 
   3  21   2      163.69      150.13     15.67 o 
   4  21   2      273.46      271.66     21.44 o 
   5  21   2       22.55       42.88     15.55 o 
   6  21   2       22.00        7.06     13.17 o 
  -6  22   2        3.38       11.14     12.57 o 
  -5  22   2      100.57      107.73     15.33 o 
  -4  22   2       14.62       18.54      9.39 o 
  -3  22   2       48.01       54.36     15.41 o 
  -2  22   2       16.26       14.08      9.70 o 
  -1  22   2       68.07       73.39     34.62 o 
   0  22   2       41.96       44.99     11.95 o 
   1  22   2       17.98        9.25      9.89 o 
   2  22   2        9.37        8.27      9.31 o 
   3  22   2       81.12       74.31     15.93 o 
   4  22   2       11.55        7.39     11.96 o 
   5  22   2       10.59        6.73     13.72 o 
   6  22   2        0.72        7.12     13.91 o 
  -6  23   2        4.07       26.78     16.22 o 
  -5  23   2       21.19       -1.94     14.39 o 
  -4  23   2        2.91        5.52      8.97 o 
  -3  23   2       97.43      130.67     14.99 o 
  -2  23   2        6.98        2.36      9.36 o 
  -1  23   2      191.51      218.38     18.50 o 
   0  23   2        0.91       10.64     13.17 o 
   1  23   2      174.26      185.16     17.47 o 
   2  23   2      106.88       91.53     13.53 o 
   3  23   2        1.18       15.65      9.49 o 
   4  23   2      126.63      132.21     24.87 o 
   5  23   2        0.00      -16.29     10.86 o 
   6  23   2        8.83       12.42     21.54 o 
  -6  24   2       13.55        8.84     30.68 o 
  -5  24   2       28.73       54.55     12.55 o 
  -4  24   2        0.23        8.33      8.16 o 
  -3  24   2        6.26       29.08     14.48 o 
  -2  24   2       11.16       20.29     10.24 o 
  -1  24   2       13.95       26.94     12.20 o 
   0  24   2        3.43      -16.70     25.85 o 
   1  24   2        0.00       -0.67      9.95 o 
   2  24   2      202.74      207.30     19.00 o 
   3  24   2      562.77      539.76     38.25 o 
   4  24   2       35.80       34.35     16.80 o 
   5  24   2        2.14       -1.51     20.17 o 
   6  24   2       36.05       59.81     25.58 o 
  -6  25   2        1.99       -4.60     12.57 o 
  -5  25   2      265.67      307.38     30.64 o 
  -4  25   2      118.43      138.82     20.99 o 
  -3  25   2      155.26      170.48     21.79 o 
  -2  25   2       24.43       20.97     10.07 o 
  -1  25   2      310.43      310.11     22.78 o 
   0  25   2       84.84       82.33     13.87 o 
   1  25   2        6.46       18.38     13.85 o 
   2  25   2      851.79      899.44     34.78 o 
   3  25   2      418.42      432.77     26.79 o 
   4  25   2        7.80       13.09     13.74 o 
   5  25   2       40.95       48.13     23.92 o 
  -5  26   2      164.39      179.42     39.15 o 
  -4  26   2       62.84       73.44     27.62 o 
  -3  26   2        0.25        8.23     20.50 o 
  -2  26   2       48.07       28.03      8.65 o 
  -1  26   2      659.26      688.51     36.58 o 
   0  26   2      247.94      229.99     20.37 o 
   1  26   2       41.10       53.83     15.83 o 
   2  26   2       53.04       54.74     15.77 o 
   3  26   2       14.64       30.98     13.88 o 
   4  26   2        2.21      -21.75     14.51 o 
   5  26   2       90.33       98.31     28.64 o 
  -5  27   2      283.97      327.93     49.19 o 
  -4  27   2        0.80       -6.52     20.44 o 
  -3  27   2       49.14       66.08     27.61 o 
  -2  27   2      142.41      155.43     24.08 o 
  -1  27   2        4.42      -10.68     10.55 o 
   0  27   2       56.90       53.62     14.18 o 
   1  27   2       16.60       18.85     10.71 o 
   2  27   2       48.89       58.83     24.36 o 
   3  27   2        2.00       -7.83     15.15 o 
   4  27   2        0.06      -17.66     17.87 o 
   5  27   2      179.44      150.02     24.26 o 
  -5  28   2       21.96        8.89     24.94 o 
  -4  28   2        0.01       -9.79     19.46 o 
  -3  28   2      360.08      337.26     49.02 o 
  -2  28   2       31.01       17.62     21.79 o 
  -1  28   2        4.21      -15.85     14.49 o 
   0  28   2       84.86       83.51     15.26 o 
   1  28   2      138.37      134.34     17.39 o 
   2  28   2       11.58       10.39     10.49 o 
   3  28   2      334.96      370.42     26.08 o 
   4  28   2      120.05      123.40     23.91 o 
  -4  29   2      610.18      624.75     66.56 o 
  -3  29   2        0.09        0.73     20.03 o 
  -2  29   2      258.26      354.72     51.07 o 
  -1  29   2       20.19        9.68     31.83 o 
   0  29   2      155.46      119.09     32.56 o 
   1  29   2       13.10        8.82     13.83 o 
   2  29   2       20.08       31.57     12.14 o 
   3  29   2        1.94        0.51     26.85 o 
   4  29   2        0.67       -1.87     22.09 o 
  -4  30   2        0.42       24.38     25.71 o 
  -3  30   2        0.67      -22.96     17.45 o 
  -2  30   2       38.14       19.03     21.84 o 
  -1  30   2      257.89      231.50     27.02 o 
   0  30   2       17.48       31.17     17.39 o 
   1  30   2        0.01      -10.56     15.37 o 
   2  30   2       83.58       87.88     15.72 o 
   3  30   2        0.02       18.09     14.08 o 
   4  30   2       24.56       18.60     15.02 o 
  -3  31   2       36.85       22.21     22.53 o 
  -2  31   2      100.50       93.99     32.12 o 
  -1  31   2       70.27       44.33     16.57 o 
   0  31   2      169.30      142.50     22.88 o 
   1  31   2       29.00       27.78     15.13 o 
   2  31   2       11.38        5.70     24.88 o 
   3  31   2       36.43       22.30     15.25 o 
  -3  32   2       12.75       52.58     27.57 o 
  -2  32   2        5.27       -3.51     22.32 o 
  -1  32   2      323.51      334.39     33.49 o 
   0  32   2      133.02      118.80     21.93 o 
   1  32   2       17.13        7.28     13.67 o 
   2  32   2      297.66      384.63     35.28 o 
   3  32   2       57.47       39.96     18.10 o 
  -2  33   2       48.16       36.03     27.08 o 
  -1  33   2       23.42       10.42     15.36 o 
   0  33   2        1.03        1.56     14.33 o 
   1  33   2        6.70       23.49     14.52 o 
   2  33   2       93.94      122.10     26.40 o 
  -1  34   2       56.79       73.68     26.53 o 
   0  34   2       31.36       27.50     17.13 o 
   1  34   2        4.30       31.84     16.06 o 
  -8   1   3       86.11       97.44     20.43 o 
  -7   1   3       29.05       14.76     13.12 o 
  -6   1   3       15.76        4.14     12.12 o 
  -5   1   3      101.00      106.19      9.75 o 
  -4   1   3       40.48       38.03      6.68 o 
  -3   1   3      114.00      146.05      9.96 o 
  -2   1   3      671.11      647.67     19.34 o 
  -1   1   3       53.28       50.58      7.00 o 
   0   1   3      267.52      249.20     12.55 o 
   1   1   3     1751.24     1722.96     38.02 o 
   2   1   3     1003.31     1042.87     26.69 o 
   3   1   3       43.72       39.03      6.40 o 
   4   1   3       85.94       88.24      9.29 o 
   5   1   3       21.56       17.11      6.48 o 
   6   1   3        0.01       -0.38      6.22 o 
   7   1   3        6.60       10.24      7.79 o 
   8   1   3       93.64      141.45     23.00 o 
  -8   2   3        1.15        6.85     12.82 o 
  -7   2   3       39.22       19.37     13.97 o 
  -6   2   3       96.28       91.74     17.33 o 
  -5   2   3      518.17      484.32     22.84 o 
  -4   2   3       18.68       25.34      6.29 o 
  -3   2   3       13.63       21.82      5.93 o 
  -2   2   3      546.86      597.97     18.52 o 
  -1   2   3     1100.44     1046.53     26.02 o 
   0   2   3      376.60      358.99     21.50 o 
   1   2   3      506.16      464.62     16.04 o 
   2   2   3        5.70        2.05      4.44 o 
   3   2   3        0.88        3.03      4.76 o 
   4   2   3      301.99      291.89     15.65 o 
   5   2   3        4.70       -3.19      6.02 o 
   6   2   3       36.22       45.40     10.00 o 
   7   2   3        5.55        6.94      8.64 o 
   8   2   3        1.59        4.49     11.31 o 
  -8   3   3      167.24      121.97     22.00 o 
  -7   3   3       41.72       13.40     12.70 o 
  -6   3   3       40.36       25.98     13.69 o 
  -5   3   3        8.94       18.47      8.78 o 
  -4   3   3      243.27      257.94     19.39 o 
  -3   3   3      253.88      269.70     19.53 o 
  -2   3   3      239.41      239.51     12.38 o 
  -1   3   3     1483.50     1494.80     33.97 o 
   0   3   3     1654.96     1733.89     38.19 o 
   1   3   3      761.78      740.09     20.87 o 
   2   3   3        0.26        2.36      4.35 o 
   3   3   3      100.48       86.21      8.36 o 
   4   3   3        1.13        0.14      4.74 o 
   5   3   3      168.63      175.64     13.27 o 
   6   3   3      456.91      476.64     21.47 o 
   7   3   3       59.01       52.87     12.46 o 
   8   3   3      167.12      146.80     33.44 o 
  -8   4   3       15.12       21.29     14.05 o 
  -7   4   3       63.36       65.70     16.92 o 
  -6   4   3        7.10       30.84     13.46 o 
  -5   4   3        2.84        1.51      8.34 o 
  -4   4   3      213.97      227.56     12.06 o 
  -3   4   3       24.09       32.30      6.04 o 
  -2   4   3     4076.50     4109.02     79.60 o 
  -1   4   3       66.47       72.82      7.78 o 
   0   4   3       15.23        8.38      5.38 o 
   1   4   3       15.22       15.81      6.13 o 
   2   4   3      800.85      813.89     22.70 o 
   3   4   3      844.98      843.55     23.99 o 
   4   4   3      168.08      200.40     13.12 o 
   5   4   3       39.46       36.10      7.87 o 
   6   4   3      377.88      352.58     19.79 o 
   7   4   3       12.41       25.79     10.46 o 
  -8   5   3      173.25      174.10     30.38 o 
  -7   5   3        0.04       32.12     13.39 o 
  -6   5   3       20.76       15.22     13.48 o 
  -5   5   3        9.19       16.73      9.14 o 
  -4   5   3      379.66      358.31     16.38 o 
  -3   5   3       62.00       71.41      7.68 o 
  -2   5   3     1520.89     1506.64     34.38 o 
  -1   5   3      660.07      642.01     19.17 o 
   0   5   3       32.25       22.23      6.08 o 
   1   5   3      431.06      475.06     16.27 o 
   2   5   3      120.82      120.17      9.60 o 
   3   5   3        4.29        0.06      4.71 o 
   4   5   3       12.19       11.88      5.86 o 
   5   5   3      112.92      138.76     12.01 o 
   6   5   3       36.52       46.90      9.03 o 
   7   5   3       37.67       26.05     10.63 o 
  -8   6   3       25.96       18.18     14.29 o 
  -7   6   3       36.15       20.79     13.12 o 
  -6   6   3       50.72       41.59     11.13 o 
  -5   6   3      180.06      198.16     21.53 o 
  -4   6   3        8.08        9.62      5.02 o 
  -3   6   3      123.43      133.30     11.49 o 
  -2   6   3        8.17        7.68      4.95 o 
  -1   6   3       35.56       34.75      6.50 o 
   0   6   3       91.01       81.58      8.79 o 
   1   6   3      467.87      565.07     18.14 o 
   2   6   3     1020.59     1050.79     26.88 o 
   3   6   3      303.47      292.57     14.44 o 
   4   6   3       15.76       12.32      5.97 o 
   5   6   3      174.43      165.73     12.97 o 
   6   6   3       30.85       27.62      7.81 o 
   7   6   3      101.33      117.00     15.58 o 
  -8   7   3        0.03       -0.34     12.74 o 
  -7   7   3      149.98      125.16     21.14 o 
  -6   7   3      196.35      202.82     18.16 o 
  -5   7   3      777.10      728.19     29.26 o 
  -4   7   3      533.76      543.70     17.76 o 
  -3   7   3       95.93      112.20      8.86 o 
  -2   7   3      314.71      336.96     14.14 o 
  -1   7   3      540.32      537.71     21.18 o 
   0   7   3       48.74       58.95      7.37 o 
   1   7   3     5466.07     5592.50    105.59 o 
   2   7   3     1570.96     1656.31     37.79 o 
   3   7   3      686.01      747.92     22.36 o 
   4   7   3      115.26      116.51     10.52 o 
   5   7   3        9.96        6.23      6.41 o 
   6   7   3       31.73       18.58     11.19 o 
   7   7   3       10.91        2.36     12.26 o 
  -8   8   3       62.85       52.23     17.75 o 
  -7   8   3        3.19       14.79     12.25 o 
  -6   8   3      147.16      170.06     27.88 o 
  -5   8   3     2733.68     2643.22     69.54 o 
  -4   8   3        8.93       17.24     13.00 o 
  -3   8   3      335.45      341.09     14.46 o 
  -2   8   3      333.94      304.71     14.74 o 
  -1   8   3      306.12      308.80     13.82 o 
   0   8   3      339.52      322.30     13.87 o 
   1   8   3      303.50      331.16     13.80 o 
   2   8   3      864.39      919.72     24.71 o 
   3   8   3        2.95       -2.27      4.80 o 
   4   8   3      219.10      196.90     13.16 o 
   5   8   3      137.53      135.78     12.01 o 
   6   8   3       22.74       14.41      6.72 o 
   7   8   3        0.96        4.69      9.54 o 
  -8   9   3        3.10       11.60     14.47 o 
  -7   9   3      401.99      365.79     33.43 o 
  -6   9   3      168.87      137.45     16.10 o 
  -5   9   3     2613.45     2558.23     68.06 o 
  -4   9   3      262.80      257.20     18.77 o 
  -3   9   3      406.94      381.10     15.07 o 
  -2   9   3      158.74      186.84     11.39 o 
  -1   9   3      364.72      334.07     14.14 o 
   0   9   3        3.54        9.58      5.32 o 
   1   9   3      495.99      505.59     16.93 o 
   2   9   3      509.90      536.62     17.74 o 
   3   9   3       28.87       20.61      6.02 o 
   4   9   3       81.14       76.91      8.99 o 
   5   9   3      650.90      624.31     23.25 o 
   6   9   3      142.88      158.65     16.82 o 
   7   9   3       12.20       13.69      9.83 o 
  -8  10   3       26.65       33.38     16.43 o 
  -7  10   3      104.46      106.20     20.97 o 
  -6  10   3        0.77        6.44      9.21 o 
  -5  10   3      216.64      259.33     40.96 o 
  -4  10   3        1.58        4.42      8.08 o 
  -3  10   3      445.97      415.75     17.02 o 
  -2  10   3        5.70        3.65      5.15 o 
  -1  10   3      612.04      574.84     18.36 o 
   0  10   3       51.84       64.97      7.48 o 
   1  10   3       33.93       23.85      8.39 o 
   2  10   3      192.96      213.02     12.16 o 
   3  10   3       12.47        7.94      4.98 o 
   4  10   3       71.82       90.04      9.59 o 
   5  10   3      255.70      245.85     19.62 o 
   6  10   3       33.98       19.02      9.37 o 
   7  10   3       62.69       47.86     16.66 o 
  -7  11   3       12.57        6.16     12.87 o 
  -6  11   3      164.80      145.93     17.06 o 
  -5  11   3      263.63      225.70     18.95 o 
  -4  11   3      286.76      285.86     29.80 o 
  -3  11   3       97.46       80.47     12.63 o 
  -2  11   3      634.80      584.36     42.46 o 
  -1  11   3      194.10      210.28     12.00 o 
   0  11   3        1.79       -3.11      4.78 o 
   1  11   3       55.37       64.05      8.19 o 
   2  11   3      599.97      642.53     28.86 o 
   3  11   3       11.64        9.10      5.20 o 
   4  11   3      674.62      659.41     22.74 o 
   5  11   3      443.68      432.34     19.33 o 
   6  11   3       26.65       14.26      9.21 o 
   7  11   3       28.19       30.16     21.46 o 
  -7  12   3       36.38       29.02     14.96 o 
  -6  12   3       25.40       27.82     11.32 o 
  -5  12   3      111.46      129.92     15.85 o 
  -4  12   3      141.87      150.15     15.22 o 
  -3  12   3        4.18       -1.20      6.36 o 
  -2  12   3      321.14      351.54     14.91 o 
  -1  12   3      236.78      237.26     12.35 o 
   0  12   3      313.28      367.26     24.72 o 
   1  12   3      579.10      592.76     25.21 o 
   2  12   3      710.09      726.13     21.34 o 
   3  12   3        1.67       -1.51      4.72 o 
   4  12   3     1403.12     1330.99     34.55 o 
   5  12   3       31.58       30.83     12.80 o 
   6  12   3        0.34       -4.12     12.32 o 
   7  12   3       18.15       12.98     14.26 o 
  -7  13   3        1.45       -2.04     10.38 o 
  -6  13   3      259.08      209.97     20.22 o 
  -5  13   3      207.88      215.55     18.95 o 
  -4  13   3        8.62        4.44      8.50 o 
  -3  13   3      551.84      550.69     21.65 o 
  -2  13   3       11.92       17.35      6.05 o 
  -1  13   3      414.81      431.75     16.33 o 
   0  13   3      324.26      338.41     14.05 o 
   1  13   3        4.41        6.96      4.71 o 
   2  13   3      288.06      282.97     13.71 o 
   3  13   3      230.16      205.38     12.60 o 
   4  13   3     1454.00     1332.76     41.60 o 
   5  13   3      560.85      569.25     33.53 o 
   6  13   3      299.23      318.62     30.96 o 
   7  13   3        2.91       11.51     15.32 o 
  -7  14   3        6.13       17.39     15.24 o 
  -6  14   3       13.08       -7.17     14.02 o 
  -5  14   3      402.63      412.24     34.84 o 
  -4  14   3      396.76      414.79     24.73 o 
  -3  14   3       17.87       27.47      6.98 o 
  -2  14   3        2.18       -1.78      5.35 o 
  -1  14   3       20.15       28.91      6.27 o 
   0  14   3       45.33       54.17      6.09 o 
   1  14   3      372.51      376.94     22.82 o 
   2  14   3       37.54       41.34      9.00 o 
   3  14   3        9.11       -1.24      6.80 o 
   4  14   3      127.50      114.47     17.03 o 
   5  14   3       64.81       76.80     17.14 o 
   6  14   3        8.45       -1.08     11.56 o 
   7  14   3        3.56        1.98     13.26 o 
  -7  15   3       48.78       70.62     15.15 o 
  -6  15   3        3.62       11.28     10.65 o 
  -5  15   3      131.46      129.46     16.43 o 
  -4  15   3      439.32      442.58     24.55 o 
  -3  15   3       10.21       12.93      6.77 o 
  -2  15   3      286.18      284.31     14.51 o 
  -1  15   3      389.02      379.36     15.42 o 
   0  15   3       32.86       33.50      5.08 o 
   1  15   3      106.86      125.66     15.72 o 
   2  15   3       68.98       54.76     10.35 o 
   3  15   3      683.33      632.05     26.02 o 
   4  15   3        6.43       10.35      8.15 o 
   5  15   3       14.46       21.09      9.16 o 
   6  15   3      269.52      291.62     37.64 o 
   7  15   3       47.06       42.35     17.84 o 
  -7  16   3      181.41      178.54     20.37 o 
  -6  16   3       12.17       -1.97      9.15 o 
  -5  16   3        7.75        7.63      9.78 o 
  -4  16   3       21.57       32.03     11.08 o 
  -3  16   3        0.57        0.20      8.49 o 
  -2  16   3      267.89      268.43     14.34 o 
  -1  16   3      319.48      334.97     16.10 o 
   0  16   3      231.43      222.46     16.91 o 
   1  16   3        3.30        1.83      7.82 o 
   2  16   3      175.22      211.48     17.20 o 
   3  16   3      410.01      413.20     24.70 o 
   4  16   3       97.14       96.97     13.09 o 
   5  16   3      132.99      122.64     22.11 o 
   6  16   3       30.30       30.98     20.68 o 
   7  16   3       15.42       -4.77     14.62 o 
  -7  17   3       13.23       12.59     11.47 o 
  -6  17   3        0.90        3.79      9.98 o 
  -5  17   3      168.09      151.55     17.12 o 
  -4  17   3      165.76      184.68     17.54 o 
  -3  17   3      160.13      140.01     20.79 o 
  -2  17   3      303.67      335.06     21.35 o 
  -1  17   3      102.42      107.25      9.53 o 
   0  17   3      153.96      143.40     15.00 o 
   1  17   3      361.21      362.54     21.66 o 
   2  17   3       36.47       28.16      9.33 o 
   3  17   3      267.08      249.53     19.19 o 
   4  17   3       11.12       13.29      8.78 o 
   5  17   3        7.15       -6.13     10.82 o 
   6  17   3       26.28       18.58     14.21 o 
  -7  18   3      178.01      174.13     19.88 o 
  -6  18   3        2.49        5.88     11.56 o 
  -5  18   3      468.93      452.40     28.04 o 
  -4  18   3       11.40      -10.73     16.99 o 
  -3  18   3        3.51        9.07      9.96 o 
  -2  18   3       15.82       17.35      7.12 o 
  -1  18   3        6.27       -4.44      9.71 o 
   0  18   3      127.16      139.83     14.93 o 
   1  18   3       39.42       42.54     10.14 o 
   2  18   3       29.29       35.08     10.46 o 
   3  18   3      384.64      383.98     23.88 o 
   4  18   3      132.79      145.17     15.89 o 
   5  18   3        6.88       21.45     14.58 o 
   6  18   3       72.29       58.85     18.15 o 
  -6  19   3       38.14       31.91     19.10 o 
  -5  19   3      176.96      162.93     22.85 o 
  -4  19   3      102.26       79.17     18.37 o 
  -3  19   3      271.16      239.72     30.35 o 
  -2  19   3      162.08      164.01     15.31 o 
  -1  19   3        0.00       12.34      9.99 o 
   0  19   3       13.84       10.32      9.54 o 
   1  19   3      284.56      263.48     26.52 o 
   2  19   3       18.15       29.26     14.49 o 
   3  19   3      201.01      195.04     17.92 o 
   4  19   3      408.02      401.91     25.12 o 
   5  19   3       40.77       51.06     16.93 o 
   6  19   3       11.47        8.47     14.30 o 
  -6  20   3       36.18       31.30     12.17 o 
  -5  20   3      489.64      478.88     28.92 o 
  -4  20   3       14.32        5.31      9.53 o 
  -3  20   3        0.08       -4.26      7.95 o 
  -2  20   3       72.71       71.75     12.98 o 
  -1  20   3       23.09       28.67     11.79 o 
   0  20   3       54.49       66.27     13.09 o 
   1  20   3       88.59      118.64     22.26 o 
   2  20   3     3223.41     3116.84     79.42 o 
   3  20   3     1882.10     1699.74     68.87 o 
   4  20   3      134.01      119.59     16.05 o 
   5  20   3       17.42       19.96     14.18 o 
   6  20   3        0.12      -12.34     12.86 o 
  -6  21   3       23.10       38.57     12.87 o 
  -5  21   3      178.93      207.59     20.08 o 
  -4  21   3      627.47      607.81     28.61 o 
  -3  21   3        0.01        5.41     13.36 o 
  -2  21   3      222.71      206.95     23.58 o 
  -1  21   3       66.08       77.38     13.86 o 
   0  21   3      401.76      419.06     25.74 o 
   1  21   3       15.10       10.65     10.60 o 
   2  21   3     1555.64     1469.01     66.13 o 
   3  21   3      609.21      660.45     29.28 o 
   4  21   3        6.02       11.21      9.56 o 
   5  21   3       75.05       43.06     16.67 o 
   6  21   3      216.72      178.09     25.96 o 
  -6  22   3        8.62       17.34     15.05 o 
  -5  22   3      358.99      350.81     32.15 o 
  -4  22   3      499.52      545.70     38.87 o 
  -3  22   3      511.90      538.52     38.37 o 
  -2  22   3       54.34       60.65     12.60 o 
  -1  22   3       55.64       54.74     13.48 o 
   0  22   3      153.57      173.07     21.01 o 
   1  22   3        0.45       -1.61     10.09 o 
   2  22   3      217.86      267.47     21.01 o 
   3  22   3      131.19      139.32     16.51 o 
   4  22   3       43.53       45.69     11.61 o 
   5  22   3        7.38       -6.20     11.95 o 
  -6  23   3        0.37       21.96     25.09 o 
  -5  23   3       74.77       68.97     18.73 o 
  -4  23   3     1465.18     1449.13     60.28 o 
  -3  23   3      440.46      482.10     36.63 o 
  -2  23   3      122.87      141.51     22.80 o 
  -1  23   3        0.03      -13.51      9.01 o 
   0  23   3       64.42       95.78     15.11 o 
   1  23   3      143.68      161.31     39.45 o 
   2  23   3      371.40      422.29     26.76 o 
   3  23   3      504.62      457.88     31.48 o 
   4  23   3        5.36        3.28      9.78 o 
   5  23   3       50.39       49.92     17.70 o 
  -5  24   3      985.59      953.95    108.79 o 
  -4  24   3      644.60      659.94     61.56 o 
  -3  24   3      725.26      780.51     42.89 o 
  -2  24   3       82.29       70.53     19.09 o 
  -1  24   3       99.19      103.36     15.57 o 
   0  24   3        8.87       -2.68     10.96 o 
   1  24   3      130.51      153.56     23.28 o 
   2  24   3     1119.54     1120.19     49.42 o 
   3  24   3       82.93       82.55     14.39 o 
   4  24   3       22.83       11.38     14.57 o 
   5  24   3        0.04       -1.60     12.95 o 
  -5  25   3        7.95       13.66     14.54 o 
  -4  25   3       28.27       24.95     15.59 o 
  -3  25   3      166.77      203.40     25.62 o 
  -2  25   3       63.93       77.04     13.53 o 
  -1  25   3      113.46       99.95     16.31 o 
   0  25   3       84.88       99.95     16.10 o 
   1  25   3      346.82      378.22     25.88 o 
   2  25   3      629.61      593.58     34.69 o 
   3  25   3      467.30      493.03     30.10 o 
   4  25   3        1.34       -6.79     13.97 o 
   5  25   3       36.94       43.56     18.03 o 
  -5  26   3       66.55       66.82     32.77 o 
  -4  26   3      109.92      115.55     21.75 o 
  -3  26   3      384.11      434.51     35.77 o 
  -2  26   3      149.88      143.47     23.83 o 
  -1  26   3      215.15      226.86     39.26 o 
   0  26   3      119.43      128.09     19.14 o 
   1  26   3       10.46        0.11     11.28 o 
   2  26   3      342.43      325.31     24.91 o 
   3  26   3       43.17       28.14     12.17 o 
   4  26   3      144.67      116.24     23.13 o 
  -4  27   3      140.79      139.08     23.48 o 
  -3  27   3        2.68       18.24     15.74 o 
  -2  27   3       12.72        2.49     16.29 o 
  -1  27   3        3.56      -16.20     23.11 o 
   0  27   3       61.33       32.56     14.55 o 
   1  27   3       88.28       93.86     20.58 o 
   2  27   3      115.40      101.93     16.87 o 
   3  27   3      501.03      505.58     31.50 o 
   4  27   3      111.24       74.04     21.81 o 
  -4  28   3      184.00      215.12     41.51 o 
  -3  28   3        0.11       25.42     34.78 o 
  -2  28   3       36.83       38.04     18.02 o 
  -1  28   3      194.00      190.79     20.39 o 
   0  28   3       47.26       48.08     19.38 o 
   1  28   3       12.42       -2.18     12.28 o 
   2  28   3       41.32       63.65     15.09 o 
   3  28   3       12.73       20.54     12.27 o 
   4  28   3       34.18       34.76     37.09 o 
  -4  29   3        9.16       13.73     23.95 o 
  -3  29   3       54.47       54.12     26.75 o 
  -2  29   3        3.44        6.07     16.05 o 
  -1  29   3       58.55       28.16     18.86 o 
   0  29   3      100.89       85.90     59.05 o 
   1  29   3      141.61      118.91     23.44 o 
   2  29   3       67.31       35.73     13.30 o 
   3  29   3       18.54        1.84     11.21 o 
  -3  30   3       21.34        1.56     22.47 o 
  -2  30   3        0.39       -4.11     20.05 o 
  -1  30   3       12.42       17.24     12.45 o 
   0  30   3        5.65       11.25     11.45 o 
   1  30   3        9.32      -14.15     16.58 o 
   2  30   3        6.81      -10.67     19.19 o 
   3  30   3        0.00       -7.93     17.17 o 
  -3  31   3       40.71       34.32     27.94 o 
  -2  31   3        6.59       -8.65     21.72 o 
  -1  31   3      145.54      149.52     22.91 o 
   0  31   3      376.31      363.84     32.64 o 
   1  31   3        3.45       22.22     16.56 o 
   2  31   3        0.00       -1.29     15.34 o 
  -2  32   3        0.39       -4.07     21.54 o 
  -1  32   3       55.13       27.54     23.65 o 
   0  32   3       94.23      147.22     22.83 o 
   1  32   3        4.19       -0.68     21.86 o 
   2  32   3        0.00       -3.49     17.41 o 
  -1  33   3       60.19       78.22     31.50 o 
   0  33   3        9.19       19.23     14.97 o 
  -7   0   4      165.65      133.69     31.01 o 
  -6   0   4      831.27      685.63     54.72 o 
  -5   0   4       90.09       85.07     23.78 o 
  -4   0   4        0.46        1.79     21.68 o 
  -3   0   4      230.66      233.85     19.94 o 
  -2   0   4     3415.07     3244.95     94.61 o 
  -1   0   4      675.60      643.39     30.27 o 
   0   0   4     3256.78     3199.44     93.46 o 
   1   0   4      173.89      201.14     30.96 o 
   2   0   4     3926.79     4146.50    118.31 o 
   3   0   4       33.30       32.59     11.16 o 
   4   0   4      950.97      964.84     41.53 o 
   5   0   4     1490.45     1490.95     56.94 o 
   6   0   4      188.59      225.59     24.11 o 
   7   0   4        2.29        2.75     18.20 o 
  -7   1   4       52.97       57.94     17.06 o 
  -6   1   4        6.55       15.88     12.19 o 
  -5   1   4        1.87        8.18      8.64 o 
  -4   1   4        0.18        5.46      6.51 o 
  -3   1   4        6.01        2.55      5.99 o 
  -2   1   4     1526.10     1423.83     35.10 o 
  -1   1   4     2254.52     2337.61     51.12 o 
   0   1   4        1.49        9.59      6.15 o 
   1   1   4       16.46       10.73      7.69 o 
   2   1   4       11.73        6.59      5.82 o 
   3   1   4      233.36      230.28     14.79 o 
   4   1   4      169.74      184.97     14.01 o 
   5   1   4     1748.72     1835.64     46.46 o 
   6   1   4       77.10       77.77     14.97 o 
   7   1   4      188.92      221.98     18.31 o 
  -7   2   4        0.02        8.65     12.30 o 
  -6   2   4       16.90       19.62     12.32 o 
  -5   2   4       59.88       49.38     10.99 o 
  -4   2   4      408.59      395.26     17.37 o 
  -3   2   4       72.64       67.67      8.71 o 
  -2   2   4     3217.63     3207.34     66.11 o 
  -1   2   4      584.98      605.29     20.77 o 
   0   2   4       10.23        4.85      7.19 o 
   1   2   4       51.46       50.14      7.88 o 
   2   2   4      842.54      866.72     25.80 o 
   3   2   4        3.44        2.85      6.00 o 
   4   2   4       60.77       76.62     11.79 o 
   5   2   4      344.93      337.14     19.56 o 
   6   2   4       27.52       12.01      7.75 o 
   7   2   4        1.50        3.46      7.79 o 
  -7   3   4       40.61       34.73     15.61 o 
  -6   3   4        0.35       14.28     12.73 o 
  -5   3   4      383.81      379.79     22.47 o 
  -4   3   4        1.59        1.96      6.16 o 
  -3   3   4        0.29        4.39      5.91 o 
  -2   3   4      919.36      958.53     26.97 o 
  -1   3   4       53.73       44.47      7.82 o 
   0   3   4       70.95       78.95     11.81 o 
   1   3   4        6.25       -2.45      5.30 o 
   2   3   4       16.10       14.14      6.27 o 
   3   3   4       92.31       86.51     10.03 o 
   4   3   4        9.00       12.62      6.55 o 
   5   3   4      323.84      306.75     18.50 o 
   6   3   4      116.64      111.23     12.56 o 
   7   3   4       18.84       15.76      9.41 o 
  -7   4   4       25.46       38.41     15.08 o 
  -6   4   4        2.94       20.17     13.23 o 
  -5   4   4       41.08       43.85     16.33 o 
  -4   4   4        3.58        5.10      8.53 o 
  -3   4   4        0.69       -1.33      5.46 o 
  -2   4   4      650.61      596.52     20.33 o 
  -1   4   4      294.02      275.91     19.88 o 
   0   4   4       30.20       25.23      6.69 o 
   1   4   4        9.13        5.80      5.73 o 
   2   4   4      160.91      156.08     14.47 o 
   3   4   4      395.15      413.74     18.42 o 
   4   4   4        1.37       -2.07      5.68 o 
   5   4   4      293.59      308.73     18.85 o 
   6   4   4      121.43      103.44     12.62 o 
   7   4   4       97.02      113.12     16.46 o 
  -7   5   4       35.92       46.09     16.35 o 
  -6   5   4      136.65      122.10     19.90 o 
  -5   5   4       36.61       37.54     10.93 o 
  -4   5   4        0.02       -5.33      6.05 o 
  -3   5   4      238.32      236.16     13.98 o 
  -2   5   4       18.43       13.46      6.66 o 
  -1   5   4      229.37      251.50     14.42 o 
   0   5   4      142.63      123.96     11.03 o 
   1   5   4      296.07      301.65     24.86 o 
   2   5   4      366.87      393.23     17.64 o 
   3   5   4      311.39      314.04     19.00 o 
   4   5   4      442.17      437.97     20.48 o 
   5   5   4     1328.21     1358.96     37.91 o 
   6   5   4      162.78      181.80     15.50 o 
   7   5   4       58.94       62.28     14.41 o 
  -7   6   4       63.90       75.27     18.44 o 
  -6   6   4       13.44       -9.97     10.56 o 
  -5   6   4      177.26      162.87     16.44 o 
  -4   6   4       12.22       12.17      6.42 o 
  -3   6   4       93.30      106.25     10.28 o 
  -2   6   4     1419.10     1430.95     35.32 o 
  -1   6   4        0.06       -8.44      5.63 o 
   0   6   4        2.64       -2.49      5.71 o 
   1   6   4       25.50       48.63      9.38 o 
   2   6   4      473.25      463.32     18.24 o 
   3   6   4       16.53       23.65      7.09 o 
   4   6   4       15.85       10.74      6.91 o 
   5   6   4      933.69     1011.72     31.49 o 
   6   6   4      275.55      278.98     21.45 o 
   7   6   4      101.56       91.04     15.27 o 
  -7   7   4       15.88      -12.13     11.35 o 
  -6   7   4       79.85       71.40     33.49 o 
  -5   7   4      193.19      154.49     16.25 o 
  -4   7   4        0.40        7.67      9.00 o 
  -3   7   4        0.12        2.81      6.21 o 
  -2   7   4      119.61      111.25     10.48 o 
  -1   7   4      413.85      428.78     17.76 o 
   0   7   4     1116.52     1105.02     29.83 o 
   1   7   4       21.91       13.55      6.77 o 
   2   7   4       59.80       75.81      9.23 o 
   3   7   4      176.75      174.52     13.02 o 
   4   7   4      220.67      219.23     15.18 o 
   5   7   4      175.79      175.50     14.63 o 
   6   7   4        1.40        5.36      7.44 o 
   7   7   4      240.90      238.59     32.90 o 
  -7   8   4        8.05        3.81     14.44 o 
  -6   8   4        7.86      -11.91     12.03 o 
  -5   8   4       31.54       18.29     10.33 o 
  -4   8   4      273.24      261.16     19.51 o 
  -3   8   4        5.48        2.63      6.09 o 
  -2   8   4        1.73        1.53      5.86 o 
  -1   8   4     1424.42     1393.12     34.67 o 
   0   8   4       92.67      107.20     10.09 o 
   1   8   4      633.18      599.00     20.65 o 
   2   8   4      126.40      138.26     11.52 o 
   3   8   4        0.00       -2.73      5.59 o 
   4   8   4      222.15      232.90     15.75 o 
   5   8   4       40.65       34.29      8.49 o 
   6   8   4       22.89       28.40      8.94 o 
   7   8   4        2.70        3.40     12.77 o 
  -7   9   4       17.61       31.29     15.12 o 
  -6   9   4       17.27       17.99     10.88 o 
  -5   9   4        1.82       -4.46      9.34 o 
  -4   9   4        9.83        5.59      9.10 o 
  -3   9   4        0.77        6.27      5.97 o 
  -2   9   4       15.09       19.66      7.01 o 
  -1   9   4      118.15      141.05     14.12 o 
   0   9   4      201.99      220.11     23.21 o 
   1   9   4      241.17      233.01     14.14 o 
   2   9   4        8.52        2.05      5.95 o 
   3   9   4      112.69      115.28     10.99 o 
   4   9   4      200.75      224.56     15.30 o 
   5   9   4        0.66       -8.05      5.91 o 
   6   9   4       31.47       32.87     10.44 o 
   7   9   4       17.87       20.57     14.90 o 
  -7  10   4       59.43       47.59     16.22 o 
  -6  10   4      310.35      220.97     22.31 o 
  -5  10   4      131.90      110.61     15.13 o 
  -4  10   4       11.90       25.44     10.36 o 
  -3  10   4        4.30        5.92      6.21 o 
  -2  10   4        1.40        4.71      6.38 o 
  -1  10   4     1406.98     1399.51     35.13 o 
   0  10   4      322.52      354.89     16.37 o 
   1  10   4      343.07      345.34     19.93 o 
   2  10   4       93.30      101.49     10.39 o 
   3  10   4      193.97      206.17     14.29 o 
   4  10   4      253.42      242.22     17.54 o 
   5  10   4       62.89       80.06     13.35 o 
   6  10   4        4.60        3.74      8.47 o 
   7  10   4      115.39       99.76     28.22 o 
  -7  11   4       19.08       28.96     14.89 o 
  -6  11   4       62.11       60.74     13.37 o 
  -5  11   4       17.22        1.97      9.64 o 
  -4  11   4      456.81      465.42     24.55 o 
  -3  11   4       79.52      106.40     10.64 o 
  -2  11   4      627.55      638.07     21.44 o 
  -1  11   4      402.98      449.15     18.76 o 
   0  11   4       10.26        8.83      6.24 o 
   1  11   4     1006.66     1052.28     29.03 o 
   2  11   4      129.32      122.89     11.49 o 
   3  11   4        0.06        3.88      6.23 o 
   4  11   4      278.90      222.45     18.86 o 
   5  11   4      410.58      386.75     24.94 o 
   6  11   4        3.70        0.49      8.95 o 
  -7  12   4        1.22       -0.36     11.72 o 
  -6  12   4      114.43       90.65     14.72 o 
  -5  12   4        0.15       14.98     10.20 o 
  -4  12   4       58.46       49.56     11.89 o 
  -3  12   4       69.98       72.96      9.39 o 
  -2  12   4      888.69      860.98     25.80 o 
  -1  12   4       30.00       29.39      7.62 o 
   0  12   4      122.81      135.30     11.05 o 
   1  12   4       14.31       18.63      7.22 o 
   2  12   4      350.37      375.93     17.75 o 
   3  12   4      155.56      152.35     21.54 o 
   4  12   4      113.04      126.16     24.16 o 
   5  12   4      387.07      337.50     23.82 o 
   6  12   4        7.33        5.48     12.38 o 
  -7  13   4        2.08       -0.58     12.33 o 
  -6  13   4      401.52      397.05     27.51 o 
  -5  13   4       81.18       71.26     13.76 o 
  -4  13   4       33.18       34.67     11.48 o 
  -3  13   4       43.10       54.72     10.60 o 
  -2  13   4      332.87      352.98     16.62 o 
  -1  13   4       66.46       56.41      8.79 o 
   0  13   4      114.90      118.72     10.60 o 
   1  13   4        4.60       17.36      6.84 o 
   2  13   4      109.49      107.69     13.33 o 
   3  13   4       38.60       13.08     12.90 o 
   4  13   4       77.47       78.18     12.50 o 
   5  13   4       71.42       62.65     12.37 o 
   6  13   4       30.90       40.45     15.89 o 
  -7  14   4       15.89       53.85     21.72 o 
  -6  14   4       48.21       46.14     13.25 o 
  -5  14   4       85.70      101.79     23.03 o 
  -4  14   4      926.15      861.98     33.57 o 
  -3  14   4       38.77       35.07      8.38 o 
  -2  14   4      272.35      316.21     21.55 o 
  -1  14   4      460.52      402.84     26.56 o 
   0  14   4        4.03        2.23      6.27 o 
   1  14   4      362.19      386.98     23.34 o 
   2  14   4       60.80       41.87     10.92 o 
   3  14   4       53.74       46.61     11.28 o 
   4  14   4        3.42        0.04      7.79 o 
   5  14   4       79.22       57.87     19.50 o 
   6  14   4        0.44       -2.53     12.38 o 
  -7  15   4        0.03       14.07     15.14 o 
  -6  15   4       63.51       77.54     15.10 o 
  -5  15   4      201.41      205.11     21.96 o 
  -4  15   4      994.37     1074.42     38.73 o 
  -3  15   4      383.69      378.61     24.08 o 
  -2  15   4      222.10      231.81     14.86 o 
  -1  15   4      105.14      105.67     21.35 o 
   0  15   4      129.24      152.75     15.71 o 
   1  15   4       38.65       23.45      9.50 o 
   2  15   4       25.21       44.81     16.80 o 
   3  15   4       66.30       55.81     16.73 o 
   4  15   4        4.25       -2.63      7.80 o 
   5  15   4      534.44      459.01     26.94 o 
   6  15   4       66.93       57.67     28.85 o 
  -6  16   4      136.72      149.55     18.84 o 
  -5  16   4       45.65       45.45     17.91 o 
  -4  16   4      618.72      602.80     37.99 o 
  -3  16   4      372.21      385.91     22.95 o 
  -2  16   4       95.03      101.79     12.66 o 
  -1  16   4       49.33       61.30     20.39 o 
   0  16   4       78.08       89.21     13.39 o 
   1  16   4       59.90       68.48     12.23 o 
   2  16   4        8.53        5.96     11.32 o 
   3  16   4       12.71       -3.85     13.59 o 
   4  16   4       92.89       94.23     14.00 o 
   5  16   4       24.32       11.06      9.32 o 
   6  16   4       10.23      -18.10     18.07 o 
  -6  17   4      371.44      342.41     26.32 o 
  -5  17   4      974.87     1034.21     39.68 o 
  -4  17   4      718.92      748.22     31.40 o 
  -3  17   4      792.41      777.63     31.16 o 
  -2  17   4     1938.77     1973.31     46.71 o 
  -1  17   4      468.19      496.68     37.19 o 
   0  17   4       79.83       80.15     13.33 o 
   1  17   4       75.00       96.43     14.05 o 
   2  17   4       40.31       33.22     10.61 o 
   3  17   4       65.43       63.75     12.22 o 
   4  17   4       27.52       28.35     10.65 o 
   5  17   4      103.75       67.60     13.17 o 
   6  17   4       15.68       10.09     14.47 o 
  -6  18   4       69.99       81.88     15.57 o 
  -5  18   4        0.12      -14.33      9.55 o 
  -4  18   4       75.55       68.17     16.14 o 
  -3  18   4      881.63      821.65     47.88 o 
  -2  18   4     1140.29     1178.24     39.51 o 
  -1  18   4       11.17       13.23     10.10 o 
   0  18   4       42.24       39.50     11.83 o 
   1  18   4        0.47       10.35      9.10 o 
   2  18   4        9.98        4.10      8.96 o 
   3  18   4       13.14        5.85      9.09 o 
   4  18   4      145.23      153.39     17.45 o 
   5  18   4       71.96       77.62     14.10 o 
   6  18   4      133.34      128.48     23.28 o 
  -6  19   4       10.99       18.60     11.88 o 
  -5  19   4      156.00      160.78     19.03 o 
  -4  19   4      234.29      220.46     20.21 o 
  -3  19   4      369.00      375.51     32.85 o 
  -2  19   4      126.58      120.74     15.73 o 
  -1  19   4       14.89        7.14     10.00 o 
   0  19   4        1.01       19.78     10.42 o 
   1  19   4       79.83       80.14     15.24 o 
   2  19   4     1210.72     1137.33     56.52 o 
   3  19   4       66.78       55.43     12.30 o 
   4  19   4      207.81      217.93     20.33 o 
   5  19   4       60.39       49.58     17.32 o 
  -6  20   4       22.29       24.73     12.45 o 
  -5  20   4       18.62       16.35     11.85 o 
  -4  20   4      419.88      458.77     48.78 o 
  -3  20   4       63.83       76.61     18.66 o 
  -2  20   4       15.84        9.43     11.16 o 
  -1  20   4      303.66      328.62     23.73 o 
   0  20   4      225.90      286.61     22.60 o 
   1  20   4      333.97      335.32     23.84 o 
   2  20   4       69.64       74.89     13.39 o 
   3  20   4       87.40       57.48     12.77 o 
   4  20   4      224.42      221.71     20.82 o 
   5  20   4        0.07      -12.76     12.29 o 
  -5  21   4      261.31      246.38     29.33 o 
  -4  21   4      177.87      222.33     27.44 o 
  -3  21   4       24.52       50.66     17.66 o 
  -2  21   4        0.98        0.00     10.10 o 
  -1  21   4        0.07        1.65     10.87 o 
   0  21   4       14.94        5.69     13.76 o 
   1  21   4      421.68      394.10     26.21 o 
   2  21   4        1.21       -6.07      9.05 o 
   3  21   4       25.19       20.74     10.36 o 
   4  21   4        9.12        2.60     10.30 o 
   5  21   4       32.72       15.36     39.76 o 
  -5  22   4        1.28        2.57     24.52 o 
  -4  22   4      614.37      612.15     61.91 o 
  -3  22   4      531.23      489.38     37.82 o 
  -2  22   4       27.71       36.47     12.85 o 
  -1  22   4        8.09        6.55     12.84 o 
   0  22   4       46.61       39.73     13.19 o 
   1  22   4      277.72      258.25     22.07 o 
   2  22   4        0.01       -1.99      9.55 o 
   3  22   4      109.34       89.71     15.02 o 
   4  22   4       80.24       69.98     14.43 o 
   5  22   4       11.64       24.24     16.85 o 
  -5  23   4       45.11       25.62     45.91 o 
  -4  23   4        1.49       -9.94     21.45 o 
  -3  23   4        2.91       -0.20     14.38 o 
  -2  23   4        0.40       12.20     14.77 o 
  -1  23   4        0.37      -13.50     12.87 o 
   0  23   4      117.23      114.48     17.56 o 
   1  23   4      135.75      146.04     18.29 o 
   2  23   4      167.00      137.10     17.68 o 
   3  23   4        6.70        3.53     10.24 o 
   4  23   4       15.97        7.85     20.37 o 
  -5  24   4        0.42        9.74     15.79 o 
  -4  24   4       80.98       85.31     20.07 o 
  -3  24   4      164.44      186.65     26.30 o 
  -2  24   4       14.00       -0.44     15.40 o 
  -1  24   4       98.50       89.54     16.25 o 
   0  24   4       39.23       42.12     13.82 o 
   1  24   4        4.60       13.16     11.52 o 
   2  24   4        2.34       -3.17      9.54 o 
   3  24   4       33.47       19.31     27.58 o 
   4  24   4       10.73       -8.47     15.13 o 
  -4  25   4       23.15       29.64     17.44 o 
  -3  25   4       65.21       55.81     29.83 o 
  -2  25   4       19.23       13.54     17.35 o 
  -1  25   4       60.14       48.80     19.56 o 
   0  25   4       24.58       20.18     13.19 o 
   1  25   4       79.14       84.74     24.78 o 
   2  25   4        0.63       11.01     11.68 o 
   3  25   4      107.16       81.22     15.91 o 
   4  25   4      122.25      158.12     20.39 o 
  -4  26   4        4.89       -6.90     14.53 o 
  -3  26   4        6.45       36.21     17.45 o 
  -2  26   4      344.85      300.83     38.80 o 
  -1  26   4        3.81      -10.13     12.11 o 
   0  26   4       19.30        6.13     11.84 o 
   1  26   4        4.36       -8.21     11.74 o 
   2  26   4       36.03       42.02     14.48 o 
   3  26   4      231.61      247.89     42.06 o 
   4  26   4      622.96      565.95     45.51 o 
  -4  27   4        7.14       33.28     16.49 o 
  -3  27   4       67.05       76.08     20.39 o 
  -2  27   4       11.70       28.75     19.01 o 
  -1  27   4       12.13       16.96     13.26 o 
   0  27   4       92.91       71.67     16.64 o 
   1  27   4      212.26      214.62     23.12 o 
   2  27   4        5.29        6.50     11.82 o 
   3  27   4      140.67      122.32     18.27 o 
  -3  28   4       11.21       24.51     39.20 o 
  -2  28   4       61.89       46.56     20.33 o 
  -1  28   4      379.66      382.94     29.10 o 
   0  28   4      103.00      100.04     18.38 o 
   1  28   4       44.31       29.71     15.07 o 
   2  28   4      108.37      128.05     19.40 o 
   3  28   4      243.60      237.81     33.33 o 
  -3  29   4        5.35       36.57     23.36 o 
  -2  29   4        7.08        4.48     17.45 o 
  -1  29   4       56.19       26.28     34.07 o 
   0  29   4       97.43       95.05     18.92 o 
   1  29   4       70.82       36.39     21.05 o 
   2  29   4        0.10        5.63     12.69 o 
  -2  30   4      105.70      112.96     42.59 o 
  -1  30   4        8.82      -12.04     16.88 o 
   0  30   4       44.55        2.26     23.14 o 
   1  30   4        2.10       -4.86     15.96 o 
  -1  31   4      218.25      217.29     31.37 o 
   0  31   4       17.13       -6.30     28.83 o 
  -7   1   5       22.39       29.63     15.57 o 
  -6   1   5       76.06       85.46     18.39 o 
  -5   1   5      150.04      103.00     19.37 o 
  -4   1   5      101.58       81.81     10.93 o 
  -3   1   5      337.00      339.19     18.52 o 
  -2   1   5      374.94      373.86     19.34 o 
  -1   1   5       37.59       37.70      8.81 o 
   0   1   5     1099.37     1082.70     31.76 o 
   1   1   5      100.20       94.55     11.42 o 
   2   1   5        1.10       -5.32      6.30 o 
   3   1   5      136.78      166.78     14.29 o 
   4   1   5      348.98      369.71     20.97 o 
   5   1   5        0.02       -4.81      7.08 o 
   6   1   5      676.73      726.48     28.60 o 
  -7   2   5        2.88        7.05     13.00 o 
  -6   2   5       66.15       87.49     18.87 o 
  -5   2   5       73.37       43.84     11.47 o 
  -4   2   5      123.07      132.59     12.62 o 
  -3   2   5       25.34       18.55      7.97 o 
  -2   2   5      123.91      148.92     30.46 o 
  -1   2   5       63.79       60.03     10.04 o 
   0   2   5      118.06      111.16     12.41 o 
   1   2   5      157.47      177.63     24.15 o 
   2   2   5       34.46       26.39      7.83 o 
   3   2   5       74.03       59.11     10.05 o 
   4   2   5       79.50       98.91     12.26 o 
   5   2   5      192.91      190.90     26.23 o 
   6   2   5      463.57      479.17     26.12 o 
  -7   3   5       12.27       26.32     16.92 o 
  -6   3   5       25.15       13.02     13.02 o 
  -5   3   5        5.86       14.65      9.57 o 
  -4   3   5      135.66      130.49     12.39 o 
  -3   3   5      686.16      679.32     24.00 o 
  -2   3   5      194.46      206.16     14.82 o 
  -1   3   5        0.59       14.36      7.58 o 
   0   3   5       39.03       57.73     10.08 o 
   1   3   5       27.84       21.43      8.12 o 
   2   3   5       19.05       16.58      7.70 o 
   3   3   5        0.00       -2.73      6.66 o 
   4   3   5       32.09       31.68      8.90 o 
   5   3   5      397.76      403.81     22.99 o 
   6   3   5      134.84      127.45     14.56 o 
  -7   4   5        1.02       13.30     13.62 o 
  -6   4   5       46.96       52.13     21.19 o 
  -5   4   5      462.49      388.97     24.98 o 
  -4   4   5       58.74       40.89     10.83 o 
  -3   4   5       51.83       52.27      9.58 o 
  -2   4   5       38.94       43.61      8.86 o 
  -1   4   5       95.35       87.77     11.20 o 
   0   4   5        2.79        4.11      9.64 o 
   1   4   5      309.98      339.16     19.12 o 
   2   4   5      167.95      159.66     13.72 o 
   3   4   5        0.12       -7.26      7.17 o 
   4   4   5        2.93        4.49      7.29 o 
   5   4   5      669.76      659.16     27.34 o 
   6   4   5      418.26      432.94     25.05 o 
  -7   5   5       89.17      110.49     32.13 o 
  -6   5   5      100.47       86.72     29.67 o 
  -5   5   5     1180.77     1075.33     65.93 o 
  -4   5   5        2.11        2.37      6.94 o 
  -3   5   5       15.81       25.47      7.94 o 
  -2   5   5        0.01       -0.94      6.78 o 
  -1   5   5      622.08      629.90     23.37 o 
   0   5   5      120.47      148.81     13.96 o 
   1   5   5      395.69      460.12     33.36 o 
   2   5   5        0.53       -5.11      6.96 o 
   3   5   5       25.91       18.57      8.01 o 
   4   5   5      314.03      303.73     19.17 o 
   5   5   5        2.71       -5.66      6.55 o 
   6   5   5       45.06       34.85     10.22 o 
  -7   6   5        0.44        4.39     12.41 o 
  -6   6   5      196.87      254.32     28.45 o 
  -5   6   5        0.00       -1.71      9.14 o 
  -4   6   5       47.06       38.96     11.49 o 
  -3   6   5       15.13       19.46      8.36 o 
  -2   6   5       85.77       76.40     10.45 o 
  -1   6   5       80.67       92.55     11.10 o 
   0   6   5      340.30      354.62     19.12 o 
   1   6   5       74.12       96.28     11.96 o 
   2   6   5     1193.71     1189.60     34.35 o 
   3   6   5      444.97      457.59     21.51 o 
   4   6   5       70.58       83.02     11.49 o 
   5   6   5       29.15       14.00     10.08 o 
   6   6   5        0.46       -4.09      7.69 o 
  -7   7   5      136.73      118.14     21.78 o 
  -6   7   5      129.85      123.10     20.99 o 
  -5   7   5        2.92        1.12      9.25 o 
  -4   7   5        0.18       -2.26      9.42 o 
  -3   7   5      351.62      356.46     19.34 o 
  -2   7   5        6.33       -6.45      6.57 o 
  -1   7   5      120.02      121.06     12.02 o 
   0   7   5      174.30      183.42     14.41 o 
   1   7   5       69.26       73.26     10.91 o 
   2   7   5      116.98      147.07     13.65 o 
   3   7   5      692.48      724.32     25.85 o 
   4   7   5       33.59       23.71      8.61 o 
   5   7   5        9.15        1.79      7.98 o 
   6   7   5       69.37       69.37     14.21 o 
  -7   8   5       19.10       14.41     16.43 o 
  -6   8   5       65.25       42.02     22.16 o 
  -5   8   5        1.03       -7.16      9.28 o 
  -4   8   5       12.79        5.13      9.68 o 
  -3   8   5        0.01        3.23      6.99 o 
  -2   8   5      459.80      421.51     22.38 o 
  -1   8   5      293.88      335.57     21.75 o 
   0   8   5        3.24        0.47      7.07 o 
   1   8   5      226.24      244.13     16.46 o 
   2   8   5       15.67       10.26      7.95 o 
   3   8   5       27.03       23.79      8.27 o 
   4   8   5       28.93       19.93      8.61 o 
   5   8   5        5.89        8.40      9.36 o 
   6   8   5        7.74       -1.19      9.16 o 
  -6   9   5       70.56       71.74     17.18 o 
  -5   9   5      272.09      255.34     32.51 o 
  -4   9   5       96.67       86.47     14.26 o 
  -3   9   5       54.79       50.21      9.46 o 
  -2   9   5      273.32      289.89     17.55 o 
  -1   9   5      728.17      776.60     26.15 o 
   0   9   5        0.08        3.15      7.26 o 
   1   9   5     1059.74     1061.51     31.94 o 
   2   9   5       97.16       94.42     11.86 o 
   3   9   5       57.83       46.50      9.78 o 
   4   9   5       17.93       18.81      9.65 o 
   5   9   5       13.69        7.27      9.57 o 
   6   9   5        8.24       -0.49      9.97 o 
  -6  10   5       20.74       -1.37     11.83 o 
  -5  10   5      143.71      154.71     17.85 o 
  -4  10   5       63.25       61.55     14.64 o 
  -3  10   5        8.36       -1.52      6.93 o 
  -2  10   5      961.78      889.10     28.43 o 
  -1  10   5      163.84      165.28     13.76 o 
   0  10   5      189.36      213.80     15.33 o 
   1  10   5      177.69      204.05     15.20 o 
   2  10   5        2.73        3.04      9.71 o 
   3  10   5        3.67        2.02      8.37 o 
   4  10   5       31.03       38.94     11.65 o 
   5  10   5        3.02       10.31      9.39 o 
   6  10   5        4.87        7.14     10.31 o 
  -6  11   5        9.78       24.79     12.08 o 
  -5  11   5      181.50      156.56     17.74 o 
  -4  11   5      140.03      146.18     16.74 o 
  -3  11   5      232.99      247.01     19.89 o 
  -2  11   5     2056.81     1964.01     47.67 o 
  -1  11   5      542.75      574.75     28.00 o 
   0  11   5      140.08      157.87     21.13 o 
   1  11   5      240.26      256.19     17.53 o 
   2  11   5        2.18        5.56      8.21 o 
   3  11   5      155.54      167.18     17.79 o 
   4  11   5      124.63      124.72     16.26 o 
   5  11   5       15.50       31.76     11.32 o 
   6  11   5        7.14        7.05     13.65 o 
  -6  12   5       67.68       92.22     25.73 o 
  -5  12   5        4.17       10.92     10.55 o 
  -4  12   5       63.10       53.31     12.62 o 
  -3  12   5      148.21      142.86     12.87 o 
  -2  12   5      290.51      296.73     17.92 o 
  -1  12   5       65.12       49.52     10.10 o 
   0  12   5      264.53      294.56     17.61 o 
   1  12   5        2.22       -0.78      8.99 o 
   2  12   5        0.55       12.62     10.27 o 
   3  12   5       24.55       24.77     10.30 o 
   4  12   5       69.81      110.06     15.57 o 
   5  12   5        0.45        1.16      9.65 o 
   6  12   5        2.33       -5.28      9.15 o 
  -6  13   5       92.58       99.86     16.41 o 
  -5  13   5        0.43       20.51     10.42 o 
  -4  13   5       72.22       68.43     13.55 o 
  -3  13   5       15.39       31.91     10.79 o 
  -2  13   5        5.25        9.36      7.56 o 
  -1  13   5      522.76      521.01     21.37 o 
   0  13   5      146.49      115.75     15.39 o 
   1  13   5        6.55       10.51      9.55 o 
   2  13   5        7.07        4.25     17.03 o 
   3  13   5      629.46      627.75     48.88 o 
   4  13   5       69.83       72.76     13.47 o 
   5  13   5      163.68      158.42     18.56 o 
  -6  14   5       57.05       43.39     14.33 o 
  -5  14   5        2.76        5.41     10.53 o 
  -4  14   5        1.43       19.22     10.79 o 
  -3  14   5        0.25        0.47      9.03 o 
  -2  14   5        7.68        1.47      7.47 o 
  -1  14   5        2.05       -1.55      9.08 o 
   0  14   5        2.68       11.64      9.49 o 
   1  14   5      115.73       92.60     14.09 o 
   2  14   5       80.60       67.05     13.00 o 
   3  14   5       36.79       46.10     11.82 o 
   4  14   5      132.96      113.48     15.68 o 
   5  14   5       47.94       25.19     11.36 o 
  -6  15   5        4.18        5.53     12.47 o 
  -5  15   5       44.38       56.91     13.72 o 
  -4  15   5        9.50       17.73     10.67 o 
  -3  15   5      341.34      356.45     24.26 o 
  -2  15   5      183.72      155.67     16.94 o 
  -1  15   5        3.79      -12.79      8.53 o 
   0  15   5        0.27       -5.88      9.08 o 
   1  15   5      136.27      101.49     14.84 o 
   2  15   5        0.30        1.89      9.07 o 
   3  15   5        6.26        0.47      8.29 o 
   4  15   5        0.03        0.68      9.82 o 
   5  15   5       17.89       30.79     11.32 o 
  -6  16   5       76.26      113.03     17.32 o 
  -5  16   5       28.96       31.27     11.94 o 
  -4  16   5        3.54       13.70     18.77 o 
  -3  16   5       80.91       88.39     14.29 o 
  -2  16   5      156.85      181.92     18.34 o 
  -1  16   5       33.41       39.58     11.90 o 
   0  16   5      178.78      171.00     17.90 o 
   1  16   5       33.83       46.06     12.31 o 
   2  16   5       92.10       60.79     13.02 o 
   3  16   5       29.25       39.63     11.81 o 
   4  16   5       65.35       49.74     12.98 o 
   5  16   5        2.21       -0.08      9.64 o 
  -5  17   5       17.70       20.08     11.92 o 
  -4  17   5       48.05       47.36     12.76 o 
  -3  17   5      333.58      315.55     31.51 o 
  -2  17   5        6.41       -7.02     13.21 o 
  -1  17   5       23.20       31.80     14.12 o 
   0  17   5      455.97      538.75     45.17 o 
   1  17   5       74.78       52.36     12.50 o 
   2  17   5       10.31        1.18      9.83 o 
   3  17   5       61.72       55.97     13.08 o 
   4  17   5        6.86      -10.61      7.08 o 
   5  17   5       37.01       37.03     12.45 o 
  -5  18   5        5.61       15.79     15.03 o 
  -4  18   5       12.10       25.78     15.97 o 
  -3  18   5       18.23        8.86     15.24 o 
  -2  18   5       64.93       69.76     15.53 o 
  -1  18   5       35.90       45.39     12.91 o 
   0  18   5      421.46      390.99     27.11 o 
   1  18   5        3.95        3.40      9.36 o 
   2  18   5      387.49      385.14     26.53 o 
   3  18   5       38.51       54.58     16.04 o 
   4  18   5        9.11       16.30     21.87 o 
   5  18   5       62.79       56.37     14.23 o 
  -5  19   5      142.28      166.29     25.56 o 
  -4  19   5        7.66       13.88     14.59 o 
  -3  19   5       91.55       71.35     19.86 o 
  -2  19   5       14.18       21.60     24.11 o 
  -1  19   5       22.35       17.11     11.46 o 
   0  19   5       36.99       39.11     13.04 o 
   1  19   5      280.31      250.05     22.03 o 
   2  19   5        0.06       -6.31      9.20 o 
   3  19   5       92.18      120.19     16.72 o 
   4  19   5        9.29        3.59     10.21 o 
  -5  20   5      102.32      123.74     58.51 o 
  -4  20   5      107.49       79.25     19.93 o 
  -3  20   5        7.94       17.01     36.84 o 
  -2  20   5       12.54       12.79     14.52 o 
  -1  20   5       18.91       33.97     16.43 o 
   0  20   5       84.17       83.62     15.66 o 
   1  20   5      861.34      783.49     41.89 o 
   2  20   5       80.27       57.34     16.58 o 
   3  20   5        0.29       -4.01      9.93 o 
   4  20   5        2.29       -2.29      9.98 o 
  -5  21   5      486.73      496.40     41.34 o 
  -4  21   5       95.32      111.97     29.48 o 
  -3  21   5      211.62      179.42     26.32 o 
  -2  21   5        3.91      -15.52     13.14 o 
  -1  21   5      156.44      126.06     17.50 o 
   0  21   5       51.36       34.39     21.75 o 
   1  21   5      325.22      370.53     27.43 o 
   2  21   5       81.64       80.73     18.01 o 
   3  21   5        6.22        9.44     10.57 o 
   4  21   5        1.40       16.71     12.01 o 
  -4  22   5      220.36      225.90     28.63 o 
  -3  22   5      782.10      775.89     48.86 o 
  -2  22   5        4.19        3.79     15.07 o 
  -1  22   5       22.24       40.47     24.86 o 
   0  22   5       18.37       11.40     11.76 o 
   1  22   5      148.75      169.12     20.12 o 
   2  22   5       92.06       92.38     16.68 o 
   3  22   5       63.90       76.69     15.48 o 
   4  22   5        2.97        1.99     11.05 o 
  -4  23   5      248.11      278.04     34.13 o 
  -3  23   5      419.56      373.04     39.65 o 
  -2  23   5        1.06       -2.29     16.20 o 
  -1  23   5        1.14      -10.58     10.98 o 
   0  23   5       81.84       94.14     29.02 o 
   1  23   5     1450.84     1367.80     66.98 o 
   2  23   5       92.00       93.13     16.76 o 
   3  23   5        5.98        0.82     16.07 o 
  -4  24   5       86.58       88.53     21.90 o 
  -3  24   5      446.40      451.38     39.58 o 
  -2  24   5       16.29       -2.26     27.58 o 
  -1  24   5       99.06       87.59     31.18 o 
   0  24   5       16.91       -3.30     12.16 o 
   1  24   5      293.65      269.64     24.55 o 
   2  24   5       53.54       23.59     13.05 o 
   3  24   5        4.03      -14.78     13.76 o 
  -3  25   5       15.99       40.59     27.09 o 
  -2  25   5        5.07      -16.60     15.35 o 
  -1  25   5       20.16        7.72     24.87 o 
   0  25   5        5.23       -6.55     16.57 o 
   1  25   5      309.12      274.03     25.92 o 
   2  25   5       37.97       42.52     17.74 o 
   3  25   5       30.13       10.54     12.25 o 
  -3  26   5       52.20       33.14     18.42 o 
  -2  26   5       16.30       47.66     38.70 o 
  -1  26   5        4.04       -5.96     12.53 o 
   0  26   5        4.36       -0.17     13.16 o 
   1  26   5       49.23       29.74     14.84 o 
   2  26   5      294.57      329.02     27.54 o 
  -2  27   5       94.90       95.01     34.76 o 
  -1  27   5       33.17       31.96     19.02 o 
   0  27   5        0.09      -17.32     11.55 o 
   1  27   5       40.33       37.49     17.38 o 
  -1  28   5        4.53        1.62     18.13 o 
   0  28   5        0.97      -34.04     22.70 o 
  -6   0   6        1.08       -4.12     17.84 o 
  -5   0   6      113.47       68.61     25.41 o 
  -4   0   6      601.41      659.80     46.91 o 
  -3   0   6      552.68      547.47     33.71 o 
  -2   0   6      101.98      129.29     20.06 o 
  -1   0   6        1.26       14.22     14.06 o 
   0   0   6       81.26       74.52     17.11 o 
   1   0   6      371.22      421.24     33.73 o 
   2   0   6       45.15       48.06     15.82 o 
   3   0   6      618.07      622.40     36.12 o 
   4   0   6      259.66      267.01     28.29 o 
   5   0   6      366.04      360.64     32.94 o 
  -6   1   6       76.93       74.81     18.52 o 
  -5   1   6       13.04       12.45     13.98 o 
  -4   1   6       72.67       75.36     11.38 o 
  -3   1   6      502.24      438.85     29.20 o 
  -2   1   6      740.12      742.26     27.01 o 
  -1   1   6      469.04      508.30     23.06 o 
   0   1   6      133.98      149.32     15.46 o 
   1   1   6       40.06       53.77     13.48 o 
   2   1   6      134.88      150.52     15.24 o 
   3   1   6        3.58       -4.31      7.74 o 
   4   1   6     1202.82     1257.44     39.30 o 
   5   1   6        9.20       -0.98      8.36 o 
  -6   2   6       92.64       88.30     19.34 o 
  -5   2   6        0.04        9.39     13.32 o 
  -4   2   6       78.98       71.50     11.35 o 
  -3   2   6      103.12      109.54     13.02 o 
  -2   2   6     1031.35      971.42     31.73 o 
  -1   2   6      457.41      508.92     52.92 o 
   0   2   6        7.75       -0.98      8.42 o 
   1   2   6        8.12        1.40      8.60 o 
   2   2   6       22.00       22.86     10.84 o 
   3   2   6        1.05        3.82      8.33 o 
   4   2   6       25.45       34.15     10.25 o 
   5   2   6        0.51       -8.13      7.94 o 
  -6   3   6        2.82        0.09     15.18 o 
  -5   3   6       15.62       17.41     13.67 o 
  -4   3   6      339.12      289.23     35.68 o 
  -3   3   6      722.20      697.12     28.91 o 
  -2   3   6       90.76       77.79     12.18 o 
  -1   3   6     1214.30     1282.91     37.41 o 
   0   3   6     1183.08     1262.02     37.87 o 
   1   3   6       75.19       74.14     15.25 o 
   2   3   6        7.93        6.20     10.26 o 
   3   3   6       44.95       35.32     10.35 o 
   4   3   6      735.19      739.06     28.84 o 
   5   3   6        6.06        3.03      8.64 o 
  -6   4   6        5.96       25.81     14.84 o 
  -5   4   6       42.31       31.80     15.18 o 
  -4   4   6       24.37       19.98     10.91 o 
  -3   4   6      827.11      837.36     28.73 o 
  -2   4   6      166.28      176.26     20.83 o 
  -1   4   6      659.30      679.01     42.16 o 
   0   4   6       11.30       19.37      9.80 o 
   1   4   6      352.70      341.24     21.42 o 
   2   4   6       24.05        9.99      9.36 o 
   3   4   6        0.01       -9.13      7.51 o 
   4   4   6       26.64       16.60     11.00 o 
   5   4   6       61.89       33.54     10.55 o 
  -6   5   6        2.40        1.46     13.93 o 
  -5   5   6        5.15        8.16     10.24 o 
  -4   5   6       55.94       48.55     13.21 o 
  -3   5   6        1.13        7.65      8.44 o 
  -2   5   6        8.32        5.70      7.45 o 
  -1   5   6      836.15      798.94     28.60 o 
   0   5   6       67.26       81.89     12.62 o 
   1   5   6      151.13      125.27     14.63 o 
   2   5   6        2.43       -6.67      7.34 o 
   3   5   6      213.56      216.27     17.55 o 
   4   5   6      175.20      163.30     16.14 o 
   5   5   6        6.72       -3.74      9.33 o 
  -6   6   6       27.13       32.80     33.74 o 
  -5   6   6       44.25       46.15     12.47 o 
  -4   6   6       53.44       51.62     13.01 o 
  -3   6   6      329.51      337.46     20.40 o 
  -2   6   6      117.84      116.97     13.23 o 
  -1   6   6      134.65      137.34     14.73 o 
   0   6   6      118.28      110.47     13.81 o 
   1   6   6      562.85      580.61     26.91 o 
   2   6   6       82.61       83.57     13.31 o 
   3   6   6       17.00        7.52      8.67 o 
   4   6   6      193.42      185.59     23.63 o 
   5   6   6       23.40       35.89     11.99 o 
  -6   7   6      125.72      108.39     21.74 o 
  -5   7   6       21.01       22.71     12.45 o 
  -4   7   6      203.68      178.47     19.16 o 
  -3   7   6        9.87       16.06      8.78 o 
  -2   7   6       91.64       96.33     20.74 o 
  -1   7   6      287.23      280.95     18.99 o 
   0   7   6        1.72        6.69      8.85 o 
   1   7   6       17.50       15.81      9.57 o 
   2   7   6        7.15        3.48      8.58 o 
   3   7   6        6.33       -2.42      8.10 o 
   4   7   6        0.15       -2.10      9.05 o 
   5   7   6       13.90       12.41     15.95 o 
  -6   8   6        0.45       16.87     14.70 o 
  -5   8   6      100.70       98.33     20.75 o 
  -4   8   6      163.48      150.84     17.72 o 
  -3   8   6        5.84        3.20      8.57 o 
  -2   8   6      203.65      214.55     16.78 o 
  -1   8   6        0.52        6.60      8.08 o 
   0   8   6       47.64       51.93     11.47 o 
   1   8   6       26.48        9.00      9.18 o 
   2   8   6       10.39       -5.45     12.24 o 
   3   8   6      134.82      105.14     15.43 o 
   4   8   6        2.72        0.23      9.71 o 
   5   8   6       94.02       94.00     15.90 o 
  -6   9   6        0.44       13.47     13.90 o 
  -5   9   6        8.33       22.80     11.34 o 
  -4   9   6       21.47       17.68     10.97 o 
  -3   9   6       84.89      106.64     12.48 o 
  -2   9   6       80.08       95.94     12.56 o 
  -1   9   6       42.44       32.54     10.15 o 
   0   9   6       83.54       83.39     12.52 o 
   1   9   6       57.24       38.80     10.98 o 
   2   9   6       10.37        9.67      9.04 o 
   3   9   6       54.89       66.03     13.33 o 
   4   9   6       13.56       11.42      9.72 o 
   5   9   6       19.99        7.26     11.03 o 
  -5  10   6       15.36       24.06     11.45 o 
  -4  10   6       21.36       23.28     11.38 o 
  -3  10   6       77.79       92.44     12.09 o 
  -2  10   6       34.57       43.77     10.25 o 
  -1  10   6       50.31       56.86     11.29 o 
   0  10   6       18.62       16.00      9.99 o 
   1  10   6        0.50        3.17      9.20 o 
   2  10   6       39.22       28.68     11.51 o 
   3  10   6       88.53       67.04     13.73 o 
   4  10   6        6.19       -0.14      9.78 o 
   5  10   6       54.21       66.35     23.03 o 
  -5  11   6      178.01      164.79     20.91 o 
  -4  11   6        6.41       18.31     11.36 o 
  -3  11   6      413.00      433.62     27.83 o 
  -2  11   6       10.19       -1.74      8.25 o 
  -1  11   6      154.90      167.00     15.18 o 
   0  11   6      193.24      207.59     21.08 o 
   1  11   6      129.26      105.23     16.05 o 
   2  11   6        2.79        4.61     11.13 o 
   3  11   6       49.27       45.10     12.75 o 
   4  11   6       10.98       12.73      9.93 o 
   5  11   6        5.11        3.97     10.40 o 
  -5  12   6       15.18       27.22     12.09 o 
  -4  12   6       55.86       59.95     13.42 o 
  -3  12   6       63.49       75.58     14.24 o 
  -2  12   6        1.77        2.02      8.09 o 
  -1  12   6        2.49       -2.08      9.25 o 
   0  12   6        3.55        6.80     10.11 o 
   1  12   6       13.62       13.49     11.23 o 
   2  12   6       45.49       23.16     10.78 o 
   3  12   6        8.29       -1.19      9.75 o 
   4  12   6       86.21       98.17     16.17 o 
  -5  13   6       60.41       78.49     15.17 o 
  -4  13   6        0.66      -13.06      8.97 o 
  -3  13   6       31.30       22.35     11.10 o 
  -2  13   6       17.77       20.49     16.89 o 
  -1  13   6       15.53       11.33     10.33 o 
   0  13   6       33.14       37.87     12.62 o 
   1  13   6      119.73      116.68     16.99 o 
   2  13   6      157.62      116.37     16.47 o 
   3  13   6       44.28       52.56     13.09 o 
   4  13   6      594.89      589.72     35.10 o 
  -5  14   6        9.98       23.70     13.04 o 
  -4  14   6       39.14       54.78     13.37 o 
  -3  14   6       36.74       29.76     16.74 o 
  -2  14   6      157.45      211.65     20.48 o 
  -1  14   6        1.96        0.79     10.33 o 
   0  14   6       30.31        1.96      9.54 o 
   1  14   6       26.00       -0.96      9.86 o 
   2  14   6        0.91      -12.26      8.18 o 
   3  14   6       68.02       67.44     14.08 o 
   4  14   6       75.34       69.23     14.46 o 
  -5  15   6        5.00        7.08     11.17 o 
  -4  15   6       91.00      102.13     20.97 o 
  -3  15   6      132.17      127.68     22.38 o 
  -2  15   6       41.60       33.99     12.61 o 
  -1  15   6        0.77       -6.40     10.15 o 
   0  15   6        0.06       -5.52      9.60 o 
   1  15   6       26.48       18.27     11.16 o 
   2  15   6      210.28      209.24     21.24 o 
   3  15   6       28.92       18.66     10.85 o 
   4  15   6       86.41       76.32     23.69 o 
  -4  16   6       13.43       27.97     16.27 o 
  -3  16   6       73.12       95.69     21.22 o 
  -2  16   6      176.79      191.85     23.79 o 
  -1  16   6        7.12        8.06     10.67 o 
   0  16   6      114.31      117.91     17.32 o 
   1  16   6      108.12       94.93     15.51 o 
   2  16   6       16.91       37.59     12.43 o 
   3  16   6        1.49       -0.05      9.52 o 
   4  16   6       45.21       39.77     13.21 o 
  -4  17   6       34.61       77.33     32.18 o 
  -3  17   6       56.61       80.22     21.01 o 
  -2  17   6      246.00      215.01     20.95 o 
  -1  17   6        1.30        2.47     18.56 o 
   0  17   6      216.67      209.83     21.68 o 
   1  17   6      108.59      117.72     17.35 o 
   2  17   6       15.37        7.28     16.21 o 
   3  17   6       52.08       40.49     20.15 o 
   4  17   6      143.90      128.61     18.75 o 
  -4  18   6       85.90      101.51     21.62 o 
  -3  18   6       18.67       14.14     15.36 o 
  -2  18   6        0.66       -2.47     14.33 o 
  -1  18   6       64.78       60.35     21.01 o 
   0  18   6        6.92        9.10     20.89 o 
   1  18   6        7.45        4.48     11.21 o 
   2  18   6       46.51       36.94     12.87 o 
   3  18   6        3.64       -5.71      9.85 o 
  -4  19   6       13.61       34.13     16.78 o 
  -3  19   6      109.07      118.95     33.58 o 
  -2  19   6        4.79       21.46     25.28 o 
  -1  19   6        5.84       12.84     14.33 o 
   0  19   6       76.38       79.74     15.93 o 
   1  19   6      313.40      244.61     43.39 o 
   2  19   6       23.29       28.41     12.48 o 
   3  19   6        2.05       -3.93     11.08 o 
  -3  20   6      114.25      114.12     23.94 o 
  -2  20   6      119.28      152.40     25.74 o 
  -1  20   6       18.43       43.82     14.67 o 
   0  20   6       92.48       76.62     16.10 o 
   1  20   6       16.39       18.09     12.48 o 
   2  20   6        1.68      -12.12     10.00 o 
   3  20   6       80.06       53.34     14.65 o 
  -3  21   6       17.93       32.88     17.74 o 
  -2  21   6       10.86       13.91     17.06 o 
  -1  21   6       71.89       89.07     20.20 o 
   0  21   6      143.41      139.81     19.20 o 
   1  21   6      151.95      171.66     20.76 o 
   2  21   6        5.58      -19.00     19.24 o 
  -3  22   6       10.40       -5.15     14.77 o 
  -2  22   6        4.14       15.24     18.12 o 
  -1  22   6       26.19       19.17     13.14 o 
   0  22   6        5.54       -7.14     15.55 o 
   1  22   6       96.17       99.42     18.02 o 
   2  22   6        1.44      -17.23     28.43 o 
  -2  23   6       68.60       89.43     23.08 o 
  -1  23   6       15.07       23.80     13.66 o 
   0  23   6        1.14        8.59     11.96 o 
   1  23   6        0.06        4.90     12.97 o 
  -1  24   6       47.45       18.24     13.55 o 
   0  24   6        5.12        3.42     16.01 o 
  -5   1   7       10.59       -3.40     12.45 o 
  -4   1   7      207.74      211.23     21.20 o 
  -3   1   7       49.89       54.64     11.07 o 
  -2   1   7       17.99       35.22     13.88 o 
  -1   1   7      342.84      383.19     23.60 o 
   0   1   7        8.84       38.34     11.66 o 
   1   1   7       54.87       36.61     14.71 o 
   2   1   7       89.71      105.62     15.65 o 
   3   1   7       10.16       -0.93      9.38 o 
   4   1   7      136.81      128.25     15.99 o 
  -5   2   7       27.65       44.17     16.80 o 
  -4   2   7       22.34       57.17     13.74 o 
  -3   2   7       87.73       91.99     13.24 o 
  -2   2   7       16.88       15.76      9.39 o 
  -1   2   7      106.12      128.85     17.67 o 
   0   2   7     1008.88     1080.37     36.91 o 
   1   2   7       84.66      102.52     14.96 o 
   2   2   7       22.43       27.79     11.36 o 
   3   2   7       83.01       80.72     16.18 o 
   4   2   7        6.23        3.43     11.17 o 
  -5   3   7        2.88       -3.94     12.83 o 
  -4   3   7      242.17      218.70     25.62 o 
  -3   3   7       15.33       11.24      8.72 o 
  -2   3   7       96.54      119.46     14.47 o 
  -1   3   7        0.66       13.36     10.28 o 
   0   3   7      601.04      619.57     28.82 o 
   1   3   7       58.07       59.82     12.98 o 
   2   3   7        5.08        9.94      9.92 o 
   3   3   7      160.17      201.69     19.23 o 
   4   3   7        5.47       -4.31      9.07 o 
  -4   4   7        8.83       17.74     11.63 o 
  -3   4   7       42.21       53.38     11.96 o 
  -2   4   7        0.19       -0.94     11.82 o 
  -1   4   7       83.95       82.12     12.71 o 
   0   4   7      460.57      453.44     26.30 o 
   1   4   7        8.61        8.75     10.55 o 
   2   4   7      196.11      208.26     22.91 o 
   3   4   7       45.93       57.26     13.55 o 
   4   4   7       50.51       39.54     13.41 o 
  -4   5   7       14.52       17.58     13.55 o 
  -3   5   7        5.79       12.15      8.69 o 
  -2   5   7      338.37      390.77     23.42 o 
  -1   5   7       21.36       12.72      9.59 o 
   0   5   7       43.83       66.26     13.30 o 
   1   5   7       44.93       48.79     12.09 o 
   2   5   7        2.48      -12.16     14.58 o 
   3   5   7      173.38      171.71     23.07 o 
   4   5   7       86.37       66.79     16.01 o 
  -4   6   7       29.97       45.42     13.47 o 
  -3   6   7       74.79      107.67     14.19 o 
  -2   6   7        0.00       10.44      9.45 o 
  -1   6   7        0.02       13.97      9.32 o 
   0   6   7      353.03      347.80     23.17 o 
   1   6   7      445.18      446.76     26.15 o 
   2   6   7       10.65       23.40     12.05 o 
   3   6   7       35.84       18.95     17.47 o 
   4   6   7        3.73       -1.86     10.16 o 
  -4   7   7        1.46        5.20     10.37 o 
  -3   7   7       99.74       81.55     13.13 o 
  -2   7   7        0.35       -1.52      8.44 o 
  -1   7   7       99.17      122.97     15.05 o 
   0   7   7      258.42      263.25     20.34 o 
   1   7   7        8.23       -9.64      9.29 o 
   2   7   7      267.46      276.74     24.35 o 
   3   7   7        1.16      -12.73      8.65 o 
  -4   8   7        7.00        8.87     10.92 o 
  -3   8   7      164.53      169.84     16.30 o 
  -2   8   7        5.03       35.53     10.49 o 
  -1   8   7       34.87       29.07     10.39 o 
   0   8   7       51.66       51.62     11.96 o 
   1   8   7      234.88      230.68     22.53 o 
   2   8   7       25.38        4.53     10.84 o 
   3   8   7       49.66       54.67     14.08 o 
  -4   9   7       54.38       68.98     14.41 o 
  -3   9   7      224.12      229.58     22.06 o 
  -2   9   7        0.06        0.20      8.65 o 
  -1   9   7        5.28       38.81     10.47 o 
   0   9   7      544.48      637.01     33.18 o 
   1   9   7        3.09      -13.93      9.29 o 
   2   9   7       34.47       15.32     14.79 o 
   3   9   7        0.94       -2.63     10.06 o 
  -4  10   7        9.95       28.80     13.05 o 
  -3  10   7      382.84      467.64     30.82 o 
  -2  10   7       38.20       37.15     10.49 o 
  -1  10   7       80.02       86.41     15.99 o 
   0  10   7       31.05       11.63     11.73 o 
   1  10   7       22.15        2.84     10.55 o 
   2  10   7       45.13       74.64     19.93 o 
   3  10   7        2.85      -12.62      9.39 o 
  -4  11   7       49.37       35.17     12.73 o 
  -3  11   7       54.66       59.57     17.03 o 
  -2  11   7       45.85       18.27     19.68 o 
  -1  11   7       62.06       67.29     14.37 o 
   0  11   7       63.66       71.94     15.68 o 
   1  11   7       97.78       74.59     15.96 o 
   2  11   7       22.29       -1.08     12.55 o 
   3  11   7      135.17      107.68     18.57 o 
  -4  12   7       44.19       66.65     19.81 o 
  -3  12   7       11.74        7.10     14.54 o 
  -2  12   7        9.25       10.54     11.46 o 
  -1  12   7       13.54        2.81     11.71 o 
   0  12   7       30.84       36.62     24.24 o 
   1  12   7       17.23        3.07     13.47 o 
   2  12   7       38.93       42.70     14.36 o 
   3  12   7        0.26       -1.94     10.56 o 
  -3  13   7       20.18       34.98     18.05 o 
  -2  13   7        5.33       31.34     12.52 o 
  -1  13   7      140.67      145.84     19.94 o 
   0  13   7       13.33       23.90     17.48 o 
   1  13   7        0.22       -3.58     10.49 o 
   2  13   7      150.76      103.89     17.62 o 
  -3  14   7       31.59       40.18     18.08 o 
  -2  14   7      156.36      149.18     19.52 o 
  -1  14   7       48.76       47.39     15.59 o 
   0  14   7       28.04       41.41     13.13 o 
   1  14   7        0.00        1.22     10.83 o 
   2  14   7       69.34       71.18     15.32 o 
  -3  15   7      135.98       84.21     31.09 o 
  -2  15   7        5.53      -14.55     13.23 o 
  -1  15   7       57.49       73.98     16.11 o 
   0  15   7      103.58      107.94     18.32 o 
   1  15   7       20.13       11.30     17.87 o 
   2  15   7        0.57        3.15     11.33 o 
  -2  16   7       24.12       43.73     18.82 o 
  -1  16   7        0.26        8.10     11.99 o 
   0  16   7      166.03      175.74     21.68 o 
   1  16   7        1.21      -15.00     10.67 o 
   2  16   7       10.51       -9.65     19.09 o 
  -2  17   7       22.02       33.07     18.14 o 
  -1  17   7        7.45        1.24     12.02 o 
   0  17   7        2.29       -2.64     13.39 o 
   1  17   7       11.89        8.19     11.42 o 
  -1  18   7       72.66       92.88     18.02 o 
   0  18   7       76.46       62.87     15.98 o 
   1  18   7       37.02       48.03     15.53 o 
  -2   0   8       23.32       41.77     16.17 o 
  -1   0   8       30.85       40.75     18.09 o 
   0   0   8       80.91       60.30     26.87 o 
   1   0   8       16.33       21.38     29.38 o 
  -2   1   8       18.46       23.72     10.66 o 
  -1   1   8       15.42       33.81     11.84 o 
   0   1   8       14.37       23.66     11.49 o 
   1   1   8       19.36        5.90     11.18 o 
  -2   2   8        5.74       15.07      9.90 o 
  -1   2   8       35.80       55.08     13.03 o 
   0   2   8       30.63       31.24     12.36 o 
   1   2   8        7.60      -14.48     13.41 o 
  -2   3   8       41.99       57.52     12.91 o 
  -1   3   8       84.47       73.61     16.54 o 
   0   3   8       42.28       36.56     20.77 o 
   1   3   8       68.79       54.92     20.47 o 
  -2   4   8       30.71       33.78     11.51 o 
  -1   4   8      214.89      249.79     21.15 o 
   0   4   8      119.65      121.45     16.59 o 
   1   4   8       22.86       11.37     12.71 o 
  -2   5   8       21.82       32.31     11.20 o 
  -1   5   8       57.55       72.46     13.45 o 
   0   5   8      104.41       91.00     15.76 o 
   1   5   8       18.81       -1.65     32.17 o 
  -2   6   8        3.26       16.24     10.17 o 
  -1   6   8      103.21      128.60     16.32 o 
   0   6   8      252.42      299.49     27.09 o 
   1   6   8        2.64        9.99     12.25 o 
  -1   7   8       26.39       13.30     11.67 o 
   0   7   8       16.62       18.86     13.05 o 
  -1   8   8       42.41       47.00     14.66 o 
   0   8   8       18.56        7.18     10.92 o 
                                                 
